# Supplementary material for: Identification of REST targets in the Xenopus tropicalis genome
Source: BMC Genomics. 2015 May 14;16(1):380. doi: 10.1186/s12864-015-1591-4 (PMC4430910; doi:10.1186/s12864-015-1591-4)
Supplement: Additional file 1: Table S1. — X. tropicalis protein-coding genes within 100 kb of one or more NRSE motif. [file 12864_2015_1591_MOESM1_ESM.xlsx]

## Sheet: NRSE_screen_summary
Chromosome	Ensembl Gene ID	Gene Name	Gene Description	Gene Orientation	Gene Start	Gene End	NRSE ID	NRSE Sequence	NRSE Position	NRSE Orientation	NRSE Distance (bp)
GL174435.1	ENSXETG00000016254	pafah2	platelet-activating factor acetylhydrolase 2, 40kDa [Source:Jamboree;Acc:XB-GENE-5997844]	+	835	13154	XtropNRSE50	TTCAGAACCACGGACAG	28675	+	15521
GL172679.1	ENSXETG00000014229	ACCN1	amiloride-sensitive cation channel 1, neuronal [Source:HGNC Symbol;Acc:99]	+	213949	364057	XtropNRSE618	TTCAGCACCACGGACAG	118590	+	95342
GL173095.1	ENSXETG00000017737	asap1	ArfGAP with SH3 domain, ankyrin repeat and PH domain 1 [Source:Jamboree;Acc:XB-GENE-1013472]	+	203999	257426	XtropNRSE244	TTCAGCACCATGGAGAG	304085	-	46659
GL173095.1	ENSXETG00000017744	XB-GENE-5853280	hypothetical LOC496924 [Source:Jamboree;Acc:XB-GENE-5853280]	-	262215	267726	XtropNRSE244	TTCAGCACCATGGAGAG	304085	-	36359
GL173211.1	ENSXETG00000033249	TRHDE	thyrotropin-releasing hormone degrading enzyme [Source:HGNC Symbol;Acc:30748]	-	110660	155553	XtropNRSE183	ATCAGAACCACAGAGAG	12062	+	98581
GL173095.1	ENSXETG00000017755	fam49b	family with sequence similarity 49, member B [Source:Jamboree;Acc:XB-GENE-1013479]	+	334043	344923	XtropNRSE244	TTCAGCACCATGGAGAG	304085	-	29941
GL172748.1	ENSXETG00000025527	XB-GENE-5740126	hypothetical protein LOC100145428 [Source:Jamboree;Acc:XB-GENE-5740126]	-	356076	372446	XtropNRSE507	CTCAGCACCAGAGAGAG	463358	-	90912
GL173012.1	ENSXETG00000015706	ntm	neurotrimin [Source:Jamboree;Acc:XB-GENE-6045425]	-	117478	202234	XtropNRSE278	TTCAGCACCATGGACAG	191672	-	intragenic
GL172748.1	ENSXETG00000008743	admp	anti-dorsalizing morphogenic protein [Source:Jamboree;Acc:XB-GENE-485379]	-	387230	390717	XtropNRSE507	CTCAGCACCAGAGAGAG	463358	-	72641
GL172748.1	ENSXETG00000025525	pnhd	pinhead [Source:Jamboree;Acc:XB-GENE-480588]	-	406844	414534	XtropNRSE507	CTCAGCACCAGAGAGAG	463358	-	48824
GL172679.1	ENSXETG00000014248	gh1	growth hormone 1 [Source:Jamboree;Acc:XB-GENE-487882]	+	710544	713522	XtropNRSE619	CTCAGAACCCTAGACAG	785983	-	72461
GL172679.1	ENSXETG00000014248	gh1	growth hormone 1 [Source:Jamboree;Acc:XB-GENE-487882]	+	710544	713522	XtropNRSE620	CTCAGCGCCTCGGCCAG	797403	-	83881
GL172679.1	ENSXETG00000014250	arf1	ADP-ribosylation factor 1 [Source:Jamboree;Acc:XB-GENE-950251]	-	715320	719701	XtropNRSE619	CTCAGAACCCTAGACAG	785983	-	66282
GL172679.1	ENSXETG00000014250	arf1	ADP-ribosylation factor 1 [Source:Jamboree;Acc:XB-GENE-950251]	-	715320	719701	XtropNRSE620	CTCAGCGCCTCGGCCAG	797403	-	77702
GL172980.1	ENSXETG00000022688	nck1	NCK adaptor protein 1 [Source:Jamboree;Acc:XB-GENE-6085807]	-	535305	584808	XtropNRSE307	TTCAGCACCATGGACAG	609905	+	25097
GL172748.1	ENSXETG00000008740	rab8a	RAB8A, member RAS oncogene family [Source:Jamboree;Acc:XB-GENE-1018135]	-	427364	453025	XtropNRSE507	CTCAGCACCAGAGAGAG	463358	-	10333
GL172748.1	ENSXETG00000008736	tpm4	tropomyosin 4 [Source:Jamboree;Acc:XB-GENE-6077097]	-	469080	540530	XtropNRSE507	CTCAGCACCAGAGAGAG	463358	-	5705
GL172980.1	ENSXETG00000022687	tmem22	transmembrane protein 22 [Source:Jamboree;Acc:XB-GENE-991181]	-	599512	611383	XtropNRSE307	TTCAGCACCATGGACAG	609905	+	intragenic
GL172679.1	ENSXETG00000031364	NP_001072788.1	vesicle-fusing ATPase [Source:RefSeq peptide;Acc:NP_001072788]	+	732400	761215	XtropNRSE619	CTCAGAACCCTAGACAG	785983	-	24768
GL172679.1	ENSXETG00000031364	NP_001072788.1	vesicle-fusing ATPase [Source:RefSeq peptide;Acc:NP_001072788]	+	732400	761215	XtropNRSE620	CTCAGCGCCTCGGCCAG	797403	-	36188
GL173122.1	ENSXETG00000027617	NP_001120298.1	Ral GTPase activating protein, alpha subunit 2 (catalytic) [Source:RefSeq peptide;Acc:NP_001120298]	+	672406	825554	XtropNRSE219	TTCAGCACCAAGGACAG	763004	+	intragenic
GL172748.1	ENSXETG00000008733	cib3	calcium and integrin binding family member 3 [Source:Jamboree;Acc:XB-GENE-5787572]	-	555214	604682	XtropNRSE507	CTCAGCACCAGAGAGAG	463358	-	91839
GL172770.1	ENSXETG00000026921	DIP2C	DIP2 disco-interacting protein 2 homolog C (Drosophila) [Source:HGNC Symbol;Acc:29150]	+	877141	971026	XtropNRSE481	TTCAGAACCAAGGACAG	981777	+	10751
GL172679.1	ENSXETG00000030698	NP_001096552.1	wingless-type MMTV integration site family, member 3 [Source:RefSeq peptide;Acc:NP_001096552]	-	769319	781891	XtropNRSE619	CTCAGAACCCTAGACAG	785983	-	4092
GL172679.1	ENSXETG00000030698	NP_001096552.1	wingless-type MMTV integration site family, member 3 [Source:RefSeq peptide;Acc:NP_001096552]	-	769319	781891	XtropNRSE620	CTCAGCGCCTCGGCCAG	797403	-	15512
GL173003.1	ENSXETG00000017823	plxnb1	plexin B1 [Source:Jamboree;Acc:XB-GENE-856606]	+	623245	656233	XtropNRSE283	GTCAGCACCCCGGAGAG	662699	+	6466
GL173472.1	ENSXETG00000015634	c3orf31	chromosome 3 open reading frame 31 [Source:Jamboree;Acc:XB-GENE-995882]	-	24283	50995	XtropNRSE117	TTCAGCACCACAGACAG	60932	-	9937
GL172679.1	ENSXETG00000025135	wnt9b	wingless-type MMTV integration site family, member 9B [Source:Jamboree;Acc:XB-GENE-866787]	+	792483	799061	XtropNRSE619	CTCAGAACCCTAGACAG	785983	-	6483
GL172679.1	ENSXETG00000025135	wnt9b	wingless-type MMTV integration site family, member 9B [Source:Jamboree;Acc:XB-GENE-866787]	+	792483	799061	XtropNRSE620	CTCAGCGCCTCGGCCAG	797403	-	6483
GL172679.1	ENSXETG00000025135	wnt9b	wingless-type MMTV integration site family, member 9B [Source:Jamboree;Acc:XB-GENE-866787]	+	792483	799061	XtropNRSE620	CTCAGCGCCTCGGCCAG	797403	-	intragenic
GL173472.1	ENSXETG00000015622	syn2	synapsin II [Source:Jamboree;Acc:XB-GENE-959237]	+	58554	130713	XtropNRSE117	TTCAGCACCACAGACAG	60932	-	intragenic
GL172679.1	ENSXETG00000014258	gosr2	golgi SNAP receptor complex member 2 [Source:Jamboree;Acc:XB-GENE-5869911]	+	827419	838099	XtropNRSE619	CTCAGAACCCTAGACAG	785983	-	41419
GL172679.1	ENSXETG00000014258	gosr2	golgi SNAP receptor complex member 2 [Source:Jamboree;Acc:XB-GENE-5869911]	+	827419	838099	XtropNRSE620	CTCAGCGCCTCGGCCAG	797403	-	29999
GL172770.1	ENSXETG00000016884	zmynd11	zinc finger, MYND domain containing 11 [Source:Jamboree;Acc:XB-GENE-960939]	-	988346	1018107	XtropNRSE481	TTCAGAACCAAGGACAG	981777	+	6552
GL173122.1	ENSXETG00000009686	insm1	insulinoma-associated 1 [Source:Jamboree;Acc:XB-GENE-993149]	-	856318	857643	XtropNRSE219	TTCAGCACCAAGGACAG	763004	+	93297
GL172748.1	ENSXETG00000012933	pik3r2	phosphoinositide-3-kinase, regulatory subunit 2 (beta) [Source:Jamboree;Acc:XB-GENE-6077418]	+	869445	895690	XtropNRSE508	TTCAGAACCTTGGACAG	982659	-	86969
GL172748.1	ENSXETG00000025512	ifi30	interferon, gamma-inducible protein 30 [Source:Jamboree;Acc:XB-GENE-1002315]	+	935951	942969	XtropNRSE508	TTCAGAACCTTGGACAG	982659	-	39690
GL173003.1	ENSXETG00000024935	XB-GENE-5772074	hypothetical protein LOC100144966 [Source:Jamboree;Acc:XB-GENE-5772074]	+	688813	699781	XtropNRSE283	GTCAGCACCCCGGAGAG	662699	+	26097
GL172748.1	ENSXETG00000018317	mpv17l2	MPV17 mitochondrial membrane protein-like 2 [Source:Jamboree;Acc:XB-GENE-1002324]	+	949248	959950	XtropNRSE508	TTCAGAACCTTGGACAG	982659	-	22709
GL172748.1	ENSXETG00000012930	rab3a	RAB3A, member RAS oncogene family [Source:Jamboree;Acc:XB-GENE-489999]	-	967806	1000973	XtropNRSE508	TTCAGAACCTTGGACAG	982659	-	intragenic
GL173001.1	ENSXETG00000010036	gtf2a1	general transcription factor IIA, 1, 19/37kDa [Source:Jamboree;Acc:XB-GENE-1006404]	+	1088500	1117124	XtropNRSE288	CTCAGCACCTTGGCCAG	1138947	+	21823
GL172748.1	ENSXETG00000012922	pde4c	phosphodiesterase 4C, cAMP-specific [Source:Jamboree;Acc:XB-GENE-1002336]	-	1025545	1047940	XtropNRSE508	TTCAGAACCTTGGACAG	982659	-	42869
GL173243.1	ENSXETG00000029991	papl	iron/zinc purple acid phosphatase-like protein [Source:EntrezGene;Acc:100486004]	+	154844	167550	XtropNRSE174	TTCAGCACCACAGACAG	262108	+	94558
GL173243.1	ENSXETG00000005314	pak4	p21 protein (Cdc42/Rac)-activated kinase 4 [Source:Jamboree;Acc:XB-GENE-1013749]	+	178609	211211	XtropNRSE174	TTCAGCACCACAGACAG	262108	+	50897
GL173003.1	ENSXETG00000017841	setd5	SET domain containing 5 [Source:Jamboree;Acc:XB-GENE-5843081]	+	739937	794926	XtropNRSE283	GTCAGCACCCCGGAGAG	662699	+	77221
GL173003.1	ENSXETG00000017841	setd5	SET domain containing 5 [Source:Jamboree;Acc:XB-GENE-5843081]	+	739937	794926	XtropNRSE284	ATCAGCACCATGGACAG	877326	+	82400
GL172770.1	ENSXETG00000007167	esyt2	extended synaptotagmin-like protein 2 [Source:Jamboree;Acc:XB-GENE-5932769]	+	1247096	1319326	XtropNRSE482	CTCAGCACCGGGGCCAG	1348369	+	29043
GL173001.1	ENSXETG00000010035	tshr	thyroid stimulating hormone receptor [Source:Jamboree;Acc:XB-GENE-991483]	-	1127200	1153551	XtropNRSE288	CTCAGCACCTTGGCCAG	1138947	+	intragenic
GL173243.1	ENSXETG00000005319	nccrp1	non-specific cytotoxic cell receptor protein 1 homolog (zebrafish) [Source:Jamboree;Acc:XB-GENE-1013762]	+	224101	238832	XtropNRSE174	TTCAGCACCACAGACAG	262108	+	23276
GL173243.1	ENSXETG00000005310	LOC100486910	leucine-rich repeat and fibronectin type III domain-containing protein 1-like protein-like [Source:EntrezGene;Acc:100486910]	+	291265	302848	XtropNRSE174	TTCAGCACCACAGACAG	262108	+	29140
GL173243.1	ENSXETG00000005309	lrfn1	leucine rich repeat and fibronectin type III domain containing 1 [Source:Jamboree;Acc:XB-GENE-6045969]	-	354599	364428	XtropNRSE174	TTCAGCACCACAGACAG	262108	+	92474
GL173243.1	ENSXETG00000005309	lrfn1	leucine rich repeat and fibronectin type III domain containing 1 [Source:Jamboree;Acc:XB-GENE-6045969]	-	354599	364428	XtropNRSE175	TTCAGCACCACGGACAG	408384	+	43956
GL172851.1	ENSXETG00000012785	bsn	bassoon (presynaptic cytomatrix protein) [Source:Jamboree;Acc:XB-GENE-954027]	-	335057	453404	XtropNRSE384	ATCAGCACCAAGGACAG	498629	+	45225
GL172851.1	ENSXETG00000012785	bsn	bassoon (presynaptic cytomatrix protein) [Source:Jamboree;Acc:XB-GENE-954027]	-	335057	453404	XtropNRSE385	ATCAGCACCAAGGACAG	500077	+	46673
GL172679.1	ENSXETG00000017712	emb	embigin [Source:Jamboree;Acc:XB-GENE-6258633]	+	2203497	2210818	XtropNRSE621	TTCAGCACCATGGACAG	2285969	-	75151
GL173003.1	ENSXETG00000017857	lhfpl4	lipoma HMGIC fusion partner-like 4 [Source:Jamboree;Acc:XB-GENE-1013189]	-	816408	878078	XtropNRSE284	ATCAGCACCATGGACAG	877326	+	intragenic
GL172679.1	ENSXETG00000017714	hcn1	hyperpolarization activated cyclic nucleotide-gated potassium channel 1 [Source:Jamboree;Acc:XB-GENE-950265]	+	2284165	2507366	XtropNRSE621	TTCAGCACCATGGACAG	2285969	-	intragenic
GL173003.1	ENSXETG00000017860	mtmr14	myotubularin related protein 14 [Source:Jamboree;Acc:XB-GENE-5755863]	+	905174	967156	XtropNRSE284	ATCAGCACCATGGACAG	877326	+	27831
GL173003.1	ENSXETG00000017860	mtmr14	myotubularin related protein 14 [Source:Jamboree;Acc:XB-GENE-5755863]	+	905174	967156	XtropNRSE285	TTCAGCACCACGGAGAG	1002321	-	35165
GL173100.1	ENSXETG00000021004	scn2a	sodium channel, voltage-gated, type II, alpha subunit [Source:Jamboree;Acc:XB-GENE-6447552]	-	12509	69025	XtropNRSE228	TTCAGCACCATAGACAG	132181	-	63156
GL172770.1	ENSXETG00000007162	ncapg2	non-SMC condensin II complex, subunit G2 [Source:Jamboree;Acc:XB-GENE-1002744]	+	1334283	1367544	XtropNRSE482	CTCAGCACCGGGGCCAG	1348369	+	intragenic
GL173064.1	ENSXETG00000000121	kif13b	kinesin family member 13B [Source:Jamboree;Acc:XB-GENE-956968]	-	949827	978343	XtropNRSE249	CTTAGAACCTCAGAGAG	911057	+	38753
GL172714.1	ENSXETG00000000951	abca1	ATP-binding cassette, sub-family A (ABC1), member 1 [Source:Jamboree;Acc:XB-GENE-1001143]	+	3001273	3055185	XtropNRSE550	TTCAGCACCATGGCCAG	3113701	+	58516
GL172770.1	ENSXETG00000021620	ube3c	ubiquitin protein ligase E3C [Source:Jamboree;Acc:XB-GENE-1011935]	-	2175224	2245423	XtropNRSE484	TTCAGCACCACGGAGAG	2322212	+	76789
GL172985.1	ENSXETG00000018853	rab3c	RAB3C, member RAS oncogene family [Source:Jamboree;Acc:XB-GENE-494770]	+	450607	488723	XtropNRSE298	TTCAGCACCTTGGACAG	581500	+	92777
GL172985.1	ENSXETG00000018854	pde4d	phosphodiesterase 4D, cAMP-specific [Source:Jamboree;Acc:XB-GENE-1013100]	-	531259	639472	XtropNRSE298	TTCAGCACCTTGGACAG	581500	+	intragenic
GL172686.1	ENSXETG00000014059	rsrc1	arginine/serine-rich coiled-coil 1 [Source:Jamboree;Acc:XB-GENE-5812529]	-	1763537	1902723	XtropNRSE596	CTTAGCGCCACAGACAG	1850521	+	intragenic
GL172770.1	ENSXETG00000021615	mnx1	motor neuron and pancreas homeobox 1 [Source:Jamboree;Acc:XB-GENE-919890]	+	2313029	2322073	XtropNRSE484	TTCAGCACCACGGAGAG	2322212	+	139
GL172686.1	ENSXETG00000014058	shox2	short stature homeobox 2 [Source:Jamboree;Acc:XB-GENE-480993]	+	1906730	1915232	XtropNRSE596	CTTAGCGCCACAGACAG	1850521	+	56192
GL172770.1	ENSXETG00000021611	nom1	nucleolar protein with MIF4G domain 1 [Source:Jamboree;Acc:XB-GENE-5954463]	-	2375333	2388173	XtropNRSE484	TTCAGCACCACGGAGAG	2322212	+	53104
GL173100.1	ENSXETG00000008965	scn3a	sodium channel, voltage-gated, type III, alpha subunit [Source:Jamboree;Acc:XB-GENE-5812330]	+	152977	250896	XtropNRSE228	TTCAGCACCATAGACAG	132181	-	20779
GL172908.1	ENSXETG00000003616	VPS13A	vacuolar protein sorting 13 homolog A (S. cerevisiae) [Source:HGNC Symbol;Acc:1908]	-	1256567	1341645	XtropNRSE347	TTCAGCACCTTGGACAG	1407318	+	65673
GL173670.1	ENSXETG00000021361	igfbp4	insulin-like growth factor binding protein 4 [Source:Jamboree;Acc:XB-GENE-484795]	-	90770	118971	XtropNRSE84	GTTAGAGCCAGGGAGAG	175849	-	56878
GL173670.1	ENSXETG00000021362	top2a	topoisomerase (DNA) II alpha 170kDa [Source:Jamboree;Acc:XB-GENE-970178]	+	184859	207690	XtropNRSE84	GTTAGAGCCAGGGAGAG	175849	-	8993
GL172796.1	ENSXETG00000004074	pawr	PRKC, apoptosis, WT1, regulator [Source:Jamboree;Acc:XB-GENE-987162]	-	985594	1039219	XtropNRSE434	TTCAGCACCACGGACAG	1121269	+	82050
GL172710.1	ENSXETG00000008392	ano5	anoctamin 5 [Source:Jamboree;Acc:XB-GENE-5952827]	+	1004748	1022542	XtropNRSE553	TTCAGCACCACGGACAG	1043746	-	21204
GL172710.1	ENSXETG00000008393	slc17a7	solute carrier family 17 (sodium-dependent inorganic phosphate cotransporter), member 7 [Source:Jamboree;Acc:XB-GENE-1011394]	+	1044288	1060512	XtropNRSE553	TTCAGCACCACGGACAG	1043746	-	525
GL172684.1	ENSXETG00000024008	spata2	spermatogenesis associated 2 [Source:Jamboree;Acc:XB-GENE-1000068]	-	1016192	1025024	XtropNRSE603	CTCAGCACCGAGGCGAG	1094459	-	69435
GL172908.1	ENSXETG00000003614	prune2	prune homolog 2 [Source:Jamboree;Acc:XB-GENE-989623]	+	1503335	1546491	XtropNRSE347	TTCAGCACCTTGGACAG	1407318	+	96000
GL172684.1	ENSXETG00000024007	rnf114	ring finger protein 114 [Source:Jamboree;Acc:XB-GENE-982944]	+	1031554	1039081	XtropNRSE603	CTCAGCACCGAGGCGAG	1094459	-	55378
GL172714.1	ENSXETG00000000998	nipsnap3b	nipsnap homolog 3B [Source:Jamboree;Acc:XB-GENE-984347]	-	3061382	3094286	XtropNRSE550	TTCAGCACCATGGCCAG	3113701	+	19415
GL172714.1	ENSXETG00000024835	nipsnap3a	nipsnap homolog 3A [Source:Jamboree;Acc:XB-GENE-6050328]	-	3070831	3072679	XtropNRSE550	TTCAGCACCATGGCCAG	3113701	+	41022
GL172674.1	ENSXETG00000017323	XB-GENE-982474	Putative ortholog of tissue-type transglutaminase, 1 of 1 [Source:Jamboree;Acc:XB-GENE-982474]	+	288010	299181	XtropNRSE630	TTCAGCACCTCGGACAG	365981	+	66800
GL172684.1	ENSXETG00000027366	snai1	snail homolog 1 [Source:Jamboree;Acc:XB-GENE-479970]	+	1052980	1056315	XtropNRSE603	CTCAGCACCGAGGCGAG	1094459	-	38144
GL172772.1	ENSXETG00000021737	astn2	astrotactin 2 [Source:Jamboree;Acc:XB-GENE-6050608]	-	1356611	1715043	XtropNRSE478	TTCAGCACCCCGGAGAG	1469640	+	intragenic
GL172772.1	ENSXETG00000021737	astn2	astrotactin 2 [Source:Jamboree;Acc:XB-GENE-6050608]	-	1356611	1715043	XtropNRSE479	TTCAGCACCCTGGACAG	1662458	+	intragenic
GL172684.1	ENSXETG00000027365	ube2v1	ubiquitin-conjugating enzyme E2 variant 1 [Source:Jamboree;Acc:XB-GENE-950453]	-	1311025	1322902	XtropNRSE604	TTCAGCACCAAAGCCAG	1357464	-	34562
GL172684.1	ENSXETG00000024004	tmem189	transmembrane protein 189 [Source:Jamboree;Acc:XB-GENE-5858239]	-	1332826	1351710	XtropNRSE604	TTCAGCACCAAAGCCAG	1357464	-	5754
GL172674.1	ENSXETG00000017322	rprd1a	regulation of nuclear pre-mRNA domain containing 1A [Source:Jamboree;Acc:XB-GENE-949983]	-	305551	328678	XtropNRSE630	TTCAGCACCTCGGACAG	365981	+	37303
GL172684.1	ENSXETG00000024003	slc9a8	solute carrier family 9 (sodium/hydrogen exchanger), member 8 [Source:Jamboree;Acc:XB-GENE-484705]	-	1366384	1415809	XtropNRSE604	TTCAGCACCAAAGCCAG	1357464	-	8903
GL172772.1	ENSXETG00000021741	trim32	tripartite motif-containing 32 [Source:Jamboree;Acc:XB-GENE-1011959]	+	1472539	1484435	XtropNRSE478	TTCAGCACCCCGGAGAG	1469640	+	2882
GL172674.1	ENSXETG00000017321	tti1	Tel2 interacting protein 1 homolog (S. pombe) [Source:Jamboree;Acc:XB-GENE-5868172]	+	328764	338248	XtropNRSE630	TTCAGCACCTCGGACAG	365981	+	27733
GL172674.1	ENSXETG00000017320	vstm2l	V-set and transmembrane domain containing 2 like [Source:Jamboree;Acc:XB-GENE-1014736]	-	339935	360460	XtropNRSE630	TTCAGCACCTCGGACAG	365981	+	5521
GL173450.1	ENSXETG00000016950	bsx	brain-specific homeobox [Source:Jamboree;Acc:XB-GENE-995770]	+	334864	339825	XtropNRSE119	TTCAGCACCTCGGACAG	334654	+	193
GL172674.1	ENSXETG00000017319	ctnnbl1	catenin, beta like 1 [Source:Jamboree;Acc:XB-GENE-5936231]	-	374807	387725	XtropNRSE630	TTCAGCACCTCGGACAG	365981	+	8809
GL172984.1	ENSXETG00000018635	plxna1	plexin A1 [Source:Jamboree;Acc:XB-GENE-5819524]	-	653387	841367	XtropNRSE300	TTCAGCGCCTCGGCGAG	599817	+	53553
GL173145.1	ENSXETG00000003127	ikzf2	IKAROS family zinc finger 2 (Helios) [Source:Jamboree;Acc:XB-GENE-1013632]	+	79518	122940	XtropNRSE210	TTCAGCACCACGGAGAG	11383	-	68118
GL173145.1	ENSXETG00000000413	erbb4	v-erb-a erythroblastic leukemia viral oncogene homolog 4 [Source:Jamboree;Acc:XB-GENE-877077]	+	579314	713577	XtropNRSE211	TTCAGCACCATGGACAG	538757	+	40540
GL173145.1	ENSXETG00000000413	erbb4	v-erb-a erythroblastic leukemia viral oncogene homolog 4 [Source:Jamboree;Acc:XB-GENE-877077]	+	579314	713577	XtropNRSE212	TTCAGCACCAAAGCCAG	612158	+	40540
GL173145.1	ENSXETG00000000413	erbb4	v-erb-a erythroblastic leukemia viral oncogene homolog 4 [Source:Jamboree;Acc:XB-GENE-877077]	+	579314	713577	XtropNRSE212	TTCAGCACCAAAGCCAG	612158	+	intragenic
GL172674.1	ENSXETG00000025511	blcap	bladder cancer associated protein [Source:Jamboree;Acc:XB-GENE-964352]	+	413915	418213	XtropNRSE630	TTCAGCACCTCGGACAG	365981	+	47917
GL172674.1	ENSXETG00000017318	src	v-src sarcoma (Schmidt-Ruppin A-2) viral oncogene homolog [Source:Jamboree;Acc:XB-GENE-489820]	-	421960	446929	XtropNRSE630	TTCAGCACCTCGGACAG	365981	+	55962
GL172984.1	ENSXETG00000018684	chchd6	coiled-coil-helix-coiled-coil-helix domain containing 6 [Source:Jamboree;Acc:XB-GENE-945702]	-	1041724	1243606	XtropNRSE301	TTCAGCACCATGGAGAG	1090844	+	intragenic
GL174543.1	ENSXETG00000004692	DCHS1	dachsous 1 (Drosophila) [Source:HGNC Symbol;Acc:13681]	-	3918	26901	XtropNRSE48	GTCAGCGCCACGGACAG	26027	-	intragenic
GL172691.1	ENSXETG00000008247	sphkap	SPHK1 interactor, AKAP domain containing [Source:Jamboree;Acc:XB-GENE-983186]	-	881354	902517	XtropNRSE585	TTCAGCACCCTGGACAG	984714	+	82197
GL172674.1	ENSXETG00000017308	dlgap4	discs, large homolog-associated protein 4 [Source:Jamboree;Acc:XB-GENE-1010901]	-	616590	671247	XtropNRSE631	CTCAGCACCCTGGAGAG	753061	-	81814
GL173490.1	ENSXETG00000016907	XB-GENE-5824069	toll-like receptor12 [Source:Jamboree;Acc:XB-GENE-5824069]	+	168820	174657	XtropNRSE113	TTCAGAACCAGGGACAG	247955	-	73298
GL173024.1	ENSXETG00000009704	tnfrsf19	tumor necrosis factor receptor superfamily, member 19 [Source:Jamboree;Acc:XB-GENE-483770]	+	685296	712514	XtropNRSE272	CTTAGAGCCCAGGCCAG	726572	+	14058
GL172674.1	ENSXETG00000012109	c20orf4	chromosome 20 open reading frame 4 [Source:Jamboree;Acc:XB-GENE-941842]	-	734376	737784	XtropNRSE631	CTCAGCACCCTGGAGAG	753061	-	15277
GL172710.1	ENSXETG00000018496	tmem178.1	transmembrane protein 178, gene 1 [Source:Jamboree;Acc:XB-GENE-942687]	+	1905990	1951806	XtropNRSE554	TTCAGCACCATGGAGAG	1918945	+	intragenic
GL172710.1	ENSXETG00000018494	thumpd2	THUMP domain containing 2 [Source:Jamboree;Acc:XB-GENE-965047]	-	1960257	1973051	XtropNRSE554	TTCAGCACCATGGAGAG	1918945	+	41295
GL173490.1	ENSXETG00000016923	XB-GENE-5719939	hypothetical protein LOC100135243 [Source:Jamboree;Acc:XB-GENE-5719939]	-	206682	215783	XtropNRSE113	TTCAGAACCAGGGACAG	247955	-	32172
GL172674.1	ENSXETG00000012111	epb41l1	erythrocyte membrane protein band 4.1-like 1 [Source:Jamboree;Acc:XB-GENE-877327]	-	740921	796770	XtropNRSE631	CTCAGCACCCTGGAGAG	753061	-	intragenic
GL173490.1	ENSXETG00000030648	CD5L	CD5 molecule-like [Source:HGNC Symbol;Acc:1690]	-	267662	344912	XtropNRSE113	TTCAGAACCAGGGACAG	247955	-	19690
GL173024.1	ENSXETG00000009705	mipep	mitochondrial intermediate peptidase [Source:Jamboree;Acc:XB-GENE-1006661]	-	743120	778227	XtropNRSE272	CTTAGAGCCCAGGCCAG	726572	+	16531
GL173055.1	ENSXETG00000004612	tollip	toll interacting protein [Source:Jamboree;Acc:XB-GENE-946207]	-	242207	260485	XtropNRSE261	ATCAGAACCATGGCCAG	280672	-	20187
GL173055.1	ENSXETG00000004612	tollip	toll interacting protein [Source:Jamboree;Acc:XB-GENE-946207]	-	242207	260485	XtropNRSE262	TTCAGCACCATGGACAG	286929	-	26444
GL172710.1	ENSXETG00000018490	nlrc4	NLR family, CARD domain containing 4 [Source:Jamboree;Acc:XB-GENE-5858611]	+	1977810	1992255	XtropNRSE554	TTCAGCACCATGGAGAG	1918945	+	58848
GL173024.1	ENSXETG00000009708	c1qtnf9b	C1q and tumor necrosis factor related protein 9B [Source:Jamboree;Acc:XB-GENE-5889142]	-	782132	783122	XtropNRSE272	CTTAGAGCCCAGGCCAG	726572	+	55543
GL173024.1	ENSXETG00000009707	spata13	spermatogenesis associated 13 [Source:Jamboree;Acc:XB-GENE-991808]	-	804612	835569	XtropNRSE272	CTTAGAGCCCAGGCCAG	726572	+	78023
GL173055.1	ENSXETG00000004614	brsk2	BR serine/threonine kinase 2 [Source:Jamboree;Acc:XB-GENE-6469081]	+	294204	330020	XtropNRSE261	ATCAGAACCATGGCCAG	280672	-	13515
GL173055.1	ENSXETG00000004614	brsk2	BR serine/threonine kinase 2 [Source:Jamboree;Acc:XB-GENE-6469081]	+	294204	330020	XtropNRSE262	TTCAGCACCATGGACAG	286929	-	7258
GL172691.1	ENSXETG00000008254	pik3cb	phosphoinositide-3-kinase, catalytic, beta polypeptide [Source:Jamboree;Acc:XB-GENE-482674]	+	1374517	1412253	XtropNRSE586	TTCAGCACCTTGGACAG	1337833	+	36667
GL173055.1	ENSXETG00000024957	mob2	Mps one binder kinase activator-like 2 [Source:Jamboree;Acc:XB-GENE-956898]	-	337185	354423	XtropNRSE261	ATCAGAACCATGGCCAG	280672	-	56496
GL173055.1	ENSXETG00000024957	mob2	Mps one binder kinase activator-like 2 [Source:Jamboree;Acc:XB-GENE-956898]	-	337185	354423	XtropNRSE262	TTCAGCACCATGGACAG	286929	-	50239
GL173055.1	ENSXETG00000024956	ctsd	cathepsin D [Source:Jamboree;Acc:XB-GENE-5906945]	-	371636	382283	XtropNRSE261	ATCAGAACCATGGCCAG	280672	-	90947
GL173055.1	ENSXETG00000024956	ctsd	cathepsin D [Source:Jamboree;Acc:XB-GENE-5906945]	-	371636	382283	XtropNRSE262	TTCAGCACCATGGACAG	286929	-	84690
GL172674.1	ENSXETG00000025503	srsf6	serine/arginine-rich splicing factor 6 [Source:Jamboree;Acc:XB-GENE-488901]	+	805264	813185	XtropNRSE631	CTCAGCACCCTGGAGAG	753061	-	52186
GL172691.1	ENSXETG00000008255	vamp1	vesicle-associated membrane protein 1 (synaptobrevin 1) [Source:Jamboree;Acc:XB-GENE-5870367]	+	1423370	1434653	XtropNRSE586	TTCAGCACCTTGGACAG	1337833	+	85520
GL172674.1	ENSXETG00000012115	l3mbtl	l(3)mbt-like [Source:Jamboree;Acc:XB-GENE-949999]	+	823791	833143	XtropNRSE631	CTCAGCACCCTGGAGAG	753061	-	70713
GL172655.1	ENSXETG00000006865	emp1	epithelial membrane protein 1 [Source:Jamboree;Acc:XB-GENE-970892]	+	1599123	1616194	XtropNRSE684	TTCAGAGCCCTGGACAG	1673475	+	57281
GL172674.1	ENSXETG00000012119	sgk2	serum/glucocorticoid regulated kinase 2 [Source:Jamboree;Acc:XB-GENE-982512]	+	834144	852810	XtropNRSE631	CTCAGCACCCTGGAGAG	753061	-	81066
GL172655.1	ENSXETG00000032611	LOC100490751	germ cell-specific gene 1 protein-like [Source:EntrezGene;Acc:100490751]	-	1618566	1624328	XtropNRSE684	TTCAGAGCCCTGGACAG	1673475	+	49147
GL172655.1	ENSXETG00000029980	NP_001072171.1	coagulation factor VIII-associated (intronic transcript) 1 [Source:RefSeq peptide;Acc:NP_001072171]	-	1632020	1645706	XtropNRSE684	TTCAGAGCCCTGGACAG	1673475	+	27769
GL172655.1	ENSXETG00000034232	LOC100490921	uncharacterized protein KIAA1467-like [Source:EntrezGene;Acc:100490921]	-	1657794	1673503	XtropNRSE684	TTCAGAGCCCTGGACAG	1673475	+	intragenic
GL172655.1	ENSXETG00000033238	NP_001093718.1	cold shock domain containing C2, RNA binding [Source:RefSeq peptide;Acc:NP_001093718]	+	1690736	1693813	XtropNRSE684	TTCAGAGCCCTGGACAG	1673475	+	17244
GL172655.1	ENSXETG00000004549	pmm2	phosphomannomutase 2 [Source:Jamboree;Acc:XB-GENE-998969]	-	1704574	1718043	XtropNRSE684	TTCAGAGCCCTGGACAG	1673475	+	31082
GL172655.1	ENSXETG00000026025	pppde2	PPPDE peptidase domain containing 2 [Source:Jamboree;Acc:XB-GENE-998981]	-	1725428	1736354	XtropNRSE684	TTCAGAGCCCTGGACAG	1673475	+	51936
GL172655.1	ENSXETG00000004548	xrcc6	X-ray repair complementing defective repair in Chinese hamster cells 6 [Source:Jamboree;Acc:XB-GENE-970899]	+	1736578	1759553	XtropNRSE684	TTCAGAGCCCTGGACAG	1673475	+	63086
GL172684.1	ENSXETG00000003467	arhgap27	Rho GTPase activating protein 27 [Source:Jamboree;Acc:XB-GENE-6042385]	+	2568068	2615773	XtropNRSE605	TTCAGCACCCTGGAGAG	2714417	+	98644
GL172684.1	ENSXETG00000030242	LOC100491715	p2Y purinoceptor 1-like [Source:EntrezGene;Acc:100491715]	-	2631432	2632813	XtropNRSE605	TTCAGCACCCTGGAGAG	2714417	+	81604
GL172684.1	ENSXETG00000027362	wisp2	WNT1 inducible signaling pathway protein 2 [Source:Jamboree;Acc:XB-GENE-876336]	-	2661502	2668543	XtropNRSE605	TTCAGCACCCTGGAGAG	2714417	+	45874
GL172684.1	ENSXETG00000003462	ada.2	adenosine deaminase, gene 2 [Source:Jamboree;Acc:XB-GENE-5929084]	-	2672354	2682186	XtropNRSE605	TTCAGCACCCTGGAGAG	2714417	+	32231
GL173158.1	ENSXETG00000010934	lrp1.1	low density lipoprotein receptor-related protein 1, gene 1 [Source:Jamboree;Acc:XB-GENE-479843]	+	646283	770880	XtropNRSE202	TTCAGCACCATGGACAG	815959	-	45079
GL172655.1	ENSXETG00000026024	nhp2l1	NHP2 non-histone chromosome protein 2-like 1 [Source:Jamboree;Acc:XB-GENE-963821]	-	1760069	1762191	XtropNRSE684	TTCAGAGCCCTGGACAG	1673475	+	86577
GL172684.1	ENSXETG00000003459	ada	adenosine deaminase [Source:Jamboree;Acc:XB-GENE-950501]	+	2718122	2737705	XtropNRSE605	TTCAGCACCCTGGAGAG	2714417	+	3688
GL172674.1	ENSXETG00000025497	slc32a1	solute carrier family 32 (GABA vesicular transporter), member 1 [Source:Jamboree;Acc:XB-GENE-489830]	-	1176875	1183596	XtropNRSE632	ATCAGCACCTTGGACAG	1191857	-	8261
GL172674.1	ENSXETG00000012135	arhgap40	Rho GTPase activating protein 40 [Source:Jamboree;Acc:XB-GENE-6050151]	-	1208204	1227091	XtropNRSE632	ATCAGCACCTTGGACAG	1191857	-	16330
GL172674.1	ENSXETG00000012141	actr5	ARP5 actin-related protein 5 homolog [Source:Jamboree;Acc:XB-GENE-490964]	+	1249777	1256885	XtropNRSE632	ATCAGCACCTTGGACAG	1191857	-	57903
GL172997.1	ENSXETG00000022200	ctnnd2	catenin (cadherin-associated protein), delta 2 (neural plakophilin-related arm-repeat protein) [Source:Jamboree;Acc:XB-GENE-5888637]	+	107578	584887	XtropNRSE292	TTCAGCACCACGGAGAG	107550	+	11
GL172674.1	ENSXETG00000012142	ppp1r16b	protein phosphatase 1, regulatory (inhibitor) subunit 16B [Source:Jamboree;Acc:XB-GENE-982398]	+	1263223	1298005	XtropNRSE632	ATCAGCACCTTGGACAG	1191857	-	71349
GL172674.1	ENSXETG00000012142	ppp1r16b	protein phosphatase 1, regulatory (inhibitor) subunit 16B [Source:Jamboree;Acc:XB-GENE-982398]	+	1263223	1298005	XtropNRSE633	GTCAGCACCAAGGACAG	1377927	+	79922
GL172674.1	ENSXETG00000012144	fam83d	family with sequence similarity 83, member D [Source:Jamboree;Acc:XB-GENE-964363]	+	1303828	1306802	XtropNRSE633	GTCAGCACCAAGGACAG	1377927	+	71125
GL172674.1	ENSXETG00000012145	dhx35	DEAH (Asp-Glu-Ala-His) box polypeptide 35 [Source:Jamboree;Acc:XB-GENE-5868299]	+	1311426	1328564	XtropNRSE633	GTCAGCACCAAGGACAG	1377927	+	49363
GL173417.1	ENSXETG00000011263	pmepa1	prostate transmembrane protein, androgen induced 1 [Source:Jamboree;Acc:XB-GENE-1013948]	+	113364	115591	XtropNRSE127	TTCAGAACCATGGAGAG	175520	+	59929
GL173417.1	ENSXETG00000011265	spire1	spire homolog 1 [Source:Jamboree;Acc:XB-GENE-5955236]	-	165272	173792	XtropNRSE127	TTCAGAACCATGGAGAG	175520	+	1728
GL173417.1	ENSXETG00000011266	pck1	phosphoenolpyruvate carboxykinase 1 (soluble) [Source:Jamboree;Acc:XB-GENE-1009230]	-	181794	188911	XtropNRSE127	TTCAGAACCATGGAGAG	175520	+	6257
GL173417.1	ENSXETG00000011266	pck1	phosphoenolpyruvate carboxykinase 1 (soluble) [Source:Jamboree;Acc:XB-GENE-1009230]	-	181794	188911	XtropNRSE128	GTCAGAACCAGAGACAG	285907	+	96996
GL173417.1	ENSXETG00000011266	pck1	phosphoenolpyruvate carboxykinase 1 (soluble) [Source:Jamboree;Acc:XB-GENE-1009230]	-	181794	188911	XtropNRSE129	GTCAGAACCAGAGACAG	286987	+	98076
GL173417.1	ENSXETG00000011268	rbm38	RNA binding motif protein 38 [Source:Jamboree;Acc:XB-GENE-489545]	-	257088	271593	XtropNRSE127	TTCAGAACCATGGAGAG	175520	+	81551
GL173417.1	ENSXETG00000011268	rbm38	RNA binding motif protein 38 [Source:Jamboree;Acc:XB-GENE-489545]	-	257088	271593	XtropNRSE128	GTCAGAACCAGAGACAG	285907	+	14314
GL173417.1	ENSXETG00000011268	rbm38	RNA binding motif protein 38 [Source:Jamboree;Acc:XB-GENE-489545]	-	257088	271593	XtropNRSE129	GTCAGAACCAGAGACAG	286987	+	15394
GL172877.1	ENSXETG00000021350	nf1	neurofibromin 1 [Source:Jamboree;Acc:XB-GENE-488024]	-	1157191	1259250	XtropNRSE368	ATCAGAGCCAAGGCGAG	1151716	+	5458
GL172790.1	ENSXETG00000012840	c9orf78	chromosome 9 open reading frame 78 [Source:Jamboree;Acc:XB-GENE-5877135]	-	45266	54537	XtropNRSE448	CTCAGAGCCGGAGAGAG	152450	+	97913
GL173417.1	ENSXETG00000011270	rae1	RAE1 RNA export 1 homolog [Source:Jamboree;Acc:XB-GENE-995595]	-	290402	295844	XtropNRSE128	GTCAGAACCAGAGACAG	285907	+	4478
GL173417.1	ENSXETG00000011270	rae1	RAE1 RNA export 1 homolog [Source:Jamboree;Acc:XB-GENE-995595]	-	290402	295844	XtropNRSE129	GTCAGAACCAGAGACAG	286987	+	3398
GL172736.1	ENSXETG00000015557	vsnl1	visinin-like 1 [Source:Jamboree;Acc:XB-GENE-952045]	+	77148	179643	XtropNRSE521	TTCAGAGCCAAGGACAG	62287	+	14844
GL173417.1	ENSXETG00000011271	spo11	SPO11 meiotic protein covalently bound to DSB homolog [Source:Jamboree;Acc:XB-GENE-995590]	-	297925	305754	XtropNRSE128	GTCAGAACCAGAGACAG	285907	+	12001
GL173417.1	ENSXETG00000011271	spo11	SPO11 meiotic protein covalently bound to DSB homolog [Source:Jamboree;Acc:XB-GENE-995590]	-	297925	305754	XtropNRSE129	GTCAGAACCAGAGACAG	286987	+	10921
GL172790.1	ENSXETG00000012844	usp20	ubiquitin specific peptidase 20 [Source:Jamboree;Acc:XB-GENE-966528]	+	57691	71372	XtropNRSE448	CTCAGAGCCGGAGAGAG	152450	+	81078
GL172840.1	ENSXETG00000025653	lrrc20	leucine rich repeat containing 20 [Source:Jamboree;Acc:XB-GENE-953925]	-	356899	496864	XtropNRSE393	CTCAGAGCCCAGGCCAG	575288	+	78424
GL173417.1	ENSXETG00000011272	bmp7.1	bone morphogenetic protein 7, gene 1 [Source:Jamboree;Acc:XB-GENE-486014]	+	329820	380915	XtropNRSE128	GTCAGAACCAGAGACAG	285907	+	43896
GL173417.1	ENSXETG00000011272	bmp7.1	bone morphogenetic protein 7, gene 1 [Source:Jamboree;Acc:XB-GENE-486014]	+	329820	380915	XtropNRSE129	GTCAGAACCAGAGACAG	286987	+	42816
GL172840.1	ENSXETG00000025651	eif4ebp2	eukaryotic translation initiation factor 4E binding protein 2 [Source:Jamboree;Acc:XB-GENE-485270]	+	524694	534081	XtropNRSE393	CTCAGAGCCCAGGCCAG	575288	+	41207
GL172840.1	ENSXETG00000023748	nodal	nodal homolog [Source:Jamboree;Acc:XB-GENE-483209]	-	541722	549540	XtropNRSE393	CTCAGAGCCCAGGCCAG	575288	+	25748
GL172840.1	ENSXETG00000023751	kiaa1274	KIAA1274 [Source:Jamboree;Acc:XB-GENE-5740535]	+	574457	694340	XtropNRSE393	CTCAGAGCCCAGGCCAG	575288	+	intragenic
GL172684.1	ENSXETG00000016003	kcnb1	potassium voltage-gated channel, Shab-related subfamily, member 1 [Source:Jamboree;Acc:XB-GENE-982937]	-	2954630	3100801	XtropNRSE606	GTTAGAGCCATGGAGAG	3176484	+	75683
GL172684.1	ENSXETG00000001780	ptgis	prostaglandin I2 (prostacyclin) synthase [Source:Jamboree;Acc:XB-GENE-487693]	-	3114642	3130950	XtropNRSE606	GTTAGAGCCATGGAGAG	3176484	+	45534
GL172790.1	ENSXETG00000012848	fnbp1	formin binding protein 1 [Source:Jamboree;Acc:XB-GENE-1003118]	-	71566	172337	XtropNRSE448	CTCAGAGCCGGAGAGAG	152450	+	intragenic
GL172684.1	ENSXETG00000001778	serinc3	serine incorporator 3 [Source:Jamboree;Acc:XB-GENE-950521]	+	3150686	3159784	XtropNRSE606	GTTAGAGCCATGGAGAG	3176484	+	16700
GL173703.1	ENSXETG00000007155	stk11ip	serine/threonine kinase 11 interacting protein [Source:Jamboree;Acc:XB-GENE-947946]	-	60268	79330	XtropNRSE81	GTCAGAACCTCAGACAG	158288	-	78958
GL172655.1	ENSXETG00000005260	prpf38b	PRP38 pre-mRNA processing factor 38 domain containing B [Source:Jamboree;Acc:XB-GENE-5866686]	+	3405551	3417378	XtropNRSE685	TTCAGCACCACGGACAG	3515836	+	98458
GL172684.1	ENSXETG00000001776	ttpal	tocopherol (alpha) transfer protein-like [Source:Jamboree;Acc:XB-GENE-976635]	-	3163298	3167045	XtropNRSE606	GTTAGAGCCATGGAGAG	3176484	+	9439
GL172700.1	ENSXETG00000010324	limk1	LIM domain kinase 1 [Source:Jamboree;Acc:XB-GENE-1011258]	+	88051	156925	XtropNRSE572	ATCAGAACCCTGGACAG	8574	+	79460
GL172790.1	ENSXETG00000032711	NP_001120521.1	TBC1 domain family, member 13 [Source:RefSeq peptide;Acc:NP_001120521]	-	178156	192525	XtropNRSE448	CTCAGAGCCGGAGAGAG	152450	+	25689
GL173703.1	ENSXETG00000007160	slc4a3	solute carrier family 4, anion exchanger, member 3 [Source:Jamboree;Acc:XB-GENE-996901]	+	85142	102300	XtropNRSE81	GTCAGAACCTCAGACAG	158288	-	55988
GL172684.1	ENSXETG00000001775	hnf4a	hepatocyte nuclear factor 4, alpha [Source:Jamboree;Acc:XB-GENE-482419]	-	3174502	3182124	XtropNRSE606	GTTAGAGCCATGGAGAG	3176484	+	intragenic
GL172655.1	ENSXETG00000005233	fndc7	fibronectin type III domain containing 7 [Source:Jamboree;Acc:XB-GENE-981277]	-	3510198	3521828	XtropNRSE685	TTCAGCACCACGGACAG	3515836	+	intragenic
GL172736.1	ENSXETG00000011102	ttc32	tetratricopeptide repeat domain 32 [Source:Jamboree;Acc:XB-GENE-1001928]	-	1409011	1413834	XtropNRSE522	TTCAGCACCATGGACAG	1447812	-	33978
GL172655.1	ENSXETG00000005234	stxbp3	syntaxin binding protein 3 [Source:Jamboree;Acc:XB-GENE-963836]	+	3530499	3560606	XtropNRSE685	TTCAGCACCACGGACAG	3515836	+	14646
GL172736.1	ENSXETG00000007995	LOC100497424	tubulin monoglycylase TTLL3-like [Source:EntrezGene;Acc:100497424]	+	1426358	1431068	XtropNRSE522	TTCAGCACCATGGACAG	1447812	-	16744
GL172790.1	ENSXETG00000012865	zer1	zer-1 homolog [Source:Jamboree;Acc:XB-GENE-5922834]	+	196254	211556	XtropNRSE448	CTCAGAGCCGGAGAGAG	152450	+	43787
GL172736.1	ENSXETG00000008003	wdr35	WD repeat domain 35 [Source:Jamboree;Acc:XB-GENE-985175]	-	1436851	1462727	XtropNRSE522	TTCAGCACCATGGACAG	1447812	-	intragenic
GL172684.1	ENSXETG00000001774	r3hdml	R3H domain containing-like [Source:Jamboree;Acc:XB-GENE-1011048]	-	3275674	3298339	XtropNRSE606	GTTAGAGCCATGGAGAG	3176484	+	99173
GL173703.1	ENSXETG00000007165	myo10.2	myosin 10, gene 2 [Source:Jamboree;Acc:XB-GENE-5995373]	+	141347	180684	XtropNRSE81	GTCAGAACCTCAGACAG	158288	-	intragenic
GL172790.1	ENSXETG00000012867	pkn3	protein kinase N3 [Source:Jamboree;Acc:XB-GENE-6085008]	-	213751	230747	XtropNRSE448	CTCAGAGCCGGAGAGAG	152450	+	61284
GL172736.1	ENSXETG00000008005	matn3	matrilin 3 [Source:Jamboree;Acc:XB-GENE-985172]	-	1469799	1473690	XtropNRSE522	TTCAGCACCATGGACAG	1447812	-	21970
GL172736.1	ENSXETG00000008012	laptm4a	lysosomal-associated protein transmembrane 4 alpha [Source:Jamboree;Acc:XB-GENE-1001938]	-	1483054	1499160	XtropNRSE522	TTCAGCACCATGGACAG	1447812	-	35225
GL172655.1	ENSXETG00000005230	gpsm2	G-protein signaling modulator 2 [Source:Jamboree;Acc:XB-GENE-949357]	+	3612635	3629289	XtropNRSE685	TTCAGCACCACGGACAG	3515836	+	96782
GL172684.1	ENSXETG00000001766	trhr3	thyrotropin-releasing hormone receptor 3 [Source:Jamboree;Acc:XB-GENE-6492473]	-	3510925	3535895	XtropNRSE607	TTCAGCACCACAGACAG	3536431	+	536
GL172684.1	ENSXETG00000001765	c20orf123	chromosome 20 open reading frame 123 [Source:Jamboree;Acc:XB-GENE-950550]	-	3617729	3620816	XtropNRSE607	TTCAGCACCACAGACAG	3536431	+	81281
GL172913.1	ENSXETG00000010723	p2ry2	purinergic receptor P2Y, G-protein coupled, 2 [Source:Jamboree;Acc:XB-GENE-1005097]	+	1154403	1185612	XtropNRSE344	TTCAGCACCACGGACAG	1265447	-	79835
GL172913.1	ENSXETG00000010724	p2ry6	pyrimidinergic receptor P2Y, G-protein coupled, 6 [Source:Jamboree;Acc:XB-GENE-955049]	+	1281076	1282056	XtropNRSE344	TTCAGCACCACGGACAG	1265447	-	15612
GL172913.1	ENSXETG00000010725	serpinh1	serpin peptidase inhibitor, clade H (heat shock protein 47), member 1, (collagen binding protein 1) [Source:Jamboree;Acc:XB-GENE-1005105]	+	1301229	1303075	XtropNRSE344	TTCAGCACCACGGACAG	1265447	-	35765
GL173498.1	ENSXETG00000009921	gdap2	ganglioside induced differentiation associated protein 2 [Source:Jamboree;Acc:XB-GENE-996028]	-	492	8326	XtropNRSE114	TTCAGCACCATGGAGAG	79606	+	71280
GL173498.1	ENSXETG00000009921	gdap2	ganglioside induced differentiation associated protein 2 [Source:Jamboree;Acc:XB-GENE-996028]	-	492	8326	XtropNRSE115	CTCAGCACCTCGGAGAG	93502	+	85176
GL172913.1	ENSXETG00000010729	rps3	ribosomal protein S3 [Source:Jamboree;Acc:XB-GENE-978298]	-	1309751	1318330	XtropNRSE344	TTCAGCACCACGGACAG	1265447	-	44287
GL173451.1	ENSXETG00000010025	suv420h1	suppressor of variegation 4-20 homolog 1 [Source:Jamboree;Acc:XB-GENE-852757]	+	299246	318099	XtropNRSE123	GTCAGCACCTGGGCCAG	285783	-	13446
GL173498.1	ENSXETG00000009920	wdr3	WD repeat domain 3 [Source:Jamboree;Acc:XB-GENE-975167]	+	20882	31689	XtropNRSE114	TTCAGCACCATGGAGAG	79606	+	47917
GL173498.1	ENSXETG00000009920	wdr3	WD repeat domain 3 [Source:Jamboree;Acc:XB-GENE-975167]	+	20882	31689	XtropNRSE115	CTCAGCACCTCGGAGAG	93502	+	61813
GL173451.1	ENSXETG00000010020	chka	choline kinase alpha [Source:Jamboree;Acc:XB-GENE-5775623]	+	331122	358450	XtropNRSE123	GTCAGCACCTGGGCCAG	285783	-	45322
GL172790.1	ENSXETG00000012863	set	SET nuclear oncogene [Source:Jamboree;Acc:XB-GENE-986872]	-	238505	244657	XtropNRSE448	CTCAGAGCCGGAGAGAG	152450	+	86038
GL172913.1	ENSXETG00000010732	LOC100489685	leucine-rich repeat and WD repeat-containing protein KIAA1239-like [Source:EntrezGene;Acc:100489685]	-	1323965	1335659	XtropNRSE344	TTCAGCACCACGGACAG	1265447	-	58501
GL172913.1	ENSXETG00000010734	fchsd2	FCH and double SH3 domains 2 [Source:Jamboree;Acc:XB-GENE-5824265]	-	1350872	1418550	XtropNRSE344	TTCAGCACCACGGACAG	1265447	-	85408
GL173222.1	ENSXETG00000015513	map3k1	mitogen-activated protein kinase kinase kinase 1 [Source:Jamboree;Acc:XB-GENE-1008434]	+	436606	467338	XtropNRSE185	ATCAGCACCATAGACAG	403266	+	33323
GL173498.1	ENSXETG00000009916	hgd	homogentisate 1,2-dioxygenase [Source:Jamboree;Acc:XB-GENE-996013]	-	37139	43237	XtropNRSE114	TTCAGCACCATGGAGAG	79606	+	36369
GL173498.1	ENSXETG00000009916	hgd	homogentisate 1,2-dioxygenase [Source:Jamboree;Acc:XB-GENE-996013]	-	37139	43237	XtropNRSE115	CTCAGCACCTCGGAGAG	93502	+	50265
GL172674.1	ENSXETG00000021424	chmp4b	chromatin modifying protein 4B [Source:Jamboree;Acc:XB-GENE-941865]	-	2530971	2537459	XtropNRSE634	TTCAGAGCCGCAGAGAG	2453942	+	77012
GL172674.1	ENSXETG00000021424	chmp4b	chromatin modifying protein 4B [Source:Jamboree;Acc:XB-GENE-941865]	-	2530971	2537459	XtropNRSE635	ATCAGAACCAAAGACAG	2523047	-	7907
GL173222.1	ENSXETG00000015517	c5orf35	chromosome 5 open reading frame 35 [Source:Jamboree;Acc:XB-GENE-962092]	+	477824	486458	XtropNRSE185	ATCAGCACCATAGACAG	403266	+	74541
GL173222.1	ENSXETG00000015520	mier3	mesoderm induction early response 1, family member 3 [Source:Jamboree;Acc:XB-GENE-947088]	-	494541	505785	XtropNRSE185	ATCAGCACCATAGACAG	403266	+	91258
GL173498.1	ENSXETG00000009919	rabl3	RAB, member of RAS oncogene family-like 3 [Source:Jamboree;Acc:XB-GENE-6258935]	-	56388	56788	XtropNRSE114	TTCAGCACCATGGAGAG	79606	+	22818
GL173498.1	ENSXETG00000009919	rabl3	RAB, member of RAS oncogene family-like 3 [Source:Jamboree;Acc:XB-GENE-6258935]	-	56388	56788	XtropNRSE115	CTCAGCACCTCGGAGAG	93502	+	36714
GL173498.1	ENSXETG00000009918	gtf2e1	general transcription factor IIE, polypeptide 1, alpha 56kDa [Source:Jamboree;Acc:XB-GENE-959290]	+	65207	72544	XtropNRSE114	TTCAGCACCATGGAGAG	79606	+	7062
GL173498.1	ENSXETG00000009918	gtf2e1	general transcription factor IIE, polypeptide 1, alpha 56kDa [Source:Jamboree;Acc:XB-GENE-959290]	+	65207	72544	XtropNRSE115	CTCAGCACCTCGGAGAG	93502	+	20958
GL172674.1	ENSXETG00000021426	znf341	zinc finger protein 341 [Source:Jamboree;Acc:XB-GENE-960338]	-	2554036	2566391	XtropNRSE635	ATCAGAACCAAAGACAG	2523047	-	30972
GL173498.1	ENSXETG00000029973	STXBP5L	syntaxin binding protein 5-like [Source:HGNC Symbol;Acc:30757]	+	95925	195238	XtropNRSE114	TTCAGCACCATGGAGAG	79606	+	16302
GL173498.1	ENSXETG00000029973	STXBP5L	syntaxin binding protein 5-like [Source:HGNC Symbol;Acc:30757]	+	95925	195238	XtropNRSE115	CTCAGCACCTCGGAGAG	93502	+	2406
GL172674.1	ENSXETG00000021427	pxmp4	peroxisomal membrane protein 4, 24kDa [Source:Jamboree;Acc:XB-GENE-999838]	+	2566837	2570746	XtropNRSE635	ATCAGAACCAAAGACAG	2523047	-	43773
GL172674.1	ENSXETG00000021428	e2f1	E2F transcription factor 1 [Source:Jamboree;Acc:XB-GENE-481741]	+	2583946	2593937	XtropNRSE635	ATCAGAACCAAAGACAG	2523047	-	60882
GL173498.1	ENSXETG00000031896	NP_001120597.1	hypothetical protein LOC100145754 [Source:RefSeq peptide;Acc:NP_001120597]	-	160746	308903	XtropNRSE114	TTCAGCACCATGGAGAG	79606	+	81123
GL173498.1	ENSXETG00000031896	NP_001120597.1	hypothetical protein LOC100145754 [Source:RefSeq peptide;Acc:NP_001120597]	-	160746	308903	XtropNRSE115	CTCAGCACCTCGGAGAG	93502	+	67227
GL172691.1	ENSXETG00000012138	kif1a	kinesin family member 1A [Source:Jamboree;Acc:XB-GENE-960470]	-	3225783	3297703	XtropNRSE587	CTTAGAACCTTGGACAG	3345810	-	48107
GL172966.1	ENSXETG00000025649	mal2	mal, T-cell differentiation protein 2 [Source:Jamboree;Acc:XB-GENE-961600]	-	1156172	1174346	XtropNRSE313	ATCAGAGCCAGGGAGAG	1213935	-	39589
GL172966.1	ENSXETG00000003141	colec10	collectin sub-family member 10 (C-type lectin) [Source:Jamboree;Acc:XB-GENE-945586]	-	1182614	1201064	XtropNRSE313	ATCAGAGCCAGGGAGAG	1213935	-	12871
GL173144.1	ENSXETG00000031092	EBF1	early B-cell factor 1 [Source:HGNC Symbol;Acc:3126]	+	434763	444990	XtropNRSE214	TTTAGCACCTTGGACAG	429552	+	5194
GL172966.1	ENSXETG00000003142	XB-GENE-1005924	Putative ortholog of tumor necrosis factor receptor superfamily member 11B precursor (Osteoprotegerin) (Osteoclastogenesis inhibitory factor), 1 of 2 [Source:Jamboree;Acc:XB-GENE-1005924]	+	1247986	1252200	XtropNRSE313	ATCAGAGCCAGGGAGAG	1213935	-	34034
GL172919.1	ENSXETG00000004705	atp6v0d1	ATPase, H+ transporting, lysosomal 38kDa, V0 subunit d1 [Source:Jamboree;Acc:XB-GENE-989918]	-	639495	708821	XtropNRSE338	TTCAGCACCATGGACAG	788347	-	79526
GL173144.1	ENSXETG00000034170	NP_001035105.1	ADAM metallopeptidase domain 19 [Source:RefSeq peptide;Acc:NP_001035105]	-	608208	643432	XtropNRSE215	TTCAGAACCATGGAGAG	727406	-	83974
GL172919.1	ENSXETG00000025643	XB-GENE-5918131	hypothetical protein MGC147117 [Source:Jamboree;Acc:XB-GENE-5918131]	+	746019	755253	XtropNRSE338	TTCAGCACCATGGACAG	788347	-	33094
GL172919.1	ENSXETG00000000344	zdhhc1	zinc finger, DHHC-type containing 1 [Source:Jamboree;Acc:XB-GENE-989930]	+	765856	782816	XtropNRSE338	TTCAGCACCATGGACAG	788347	-	5531
GL172919.1	ENSXETG00000000345	tppp3	tubulin polymerization-promoting protein family member 3 [Source:Jamboree;Acc:XB-GENE-955234]	+	858272	871126	XtropNRSE338	TTCAGCACCATGGACAG	788347	-	69908
GL172691.1	ENSXETG00000012148	XB-GENE-5950267	MGC83388 protein [Source:Jamboree;Acc:XB-GENE-5950267]	+	3329079	3339480	XtropNRSE587	CTTAGAACCTTGGACAG	3345810	-	6330
GL172691.1	ENSXETG00000012149	agxt	alanine-glyoxylate aminotransferase [Source:Jamboree;Acc:XB-GENE-950839]	+	3351980	3373163	XtropNRSE587	CTTAGAACCTTGGACAG	3345810	-	6153
GL172932.1	ENSXETG00000030120	LOC100487358	galectin-12-like [Source:EntrezGene;Acc:100487358]	-	668622	675638	XtropNRSE348	ATTAGCACCATGGACAG	748219	+	72581
GL173144.1	ENSXETG00000001501	nipal4	NIPA-like domain containing 4 [Source:Jamboree;Acc:XB-GENE-1007653]	-	653556	665970	XtropNRSE215	TTCAGAACCATGGAGAG	727406	-	61436
GL172932.1	ENSXETG00000023239	slc22a6	solute carrier family 22 (organic anion transporter), member 6 [Source:Jamboree;Acc:XB-GENE-5842250]	+	751616	761090	XtropNRSE348	ATTAGCACCATGGACAG	748219	+	3380
GL173144.1	ENSXETG00000001502	cyfip2	cytoplasmic FMR1 interacting protein 2 [Source:Jamboree;Acc:XB-GENE-922699]	-	672189	726188	XtropNRSE215	TTCAGAACCATGGAGAG	727406	-	1218
GL173277.1	ENSXETG00000019136	ext1	exostosin 1 [Source:Jamboree;Acc:XB-GENE-867525]	-	15567	144500	XtropNRSE164	TTCAGCACCACGGACAG	144583	-	83
GL172942.1	ENSXETG00000008832	syt7	synaptotagmin 7 [Source:Jamboree;Acc:XB-GENE-955540]	-	788492	979740	XtropNRSE329	TTCAGCACCATGGAGAG	914997	+	intragenic
GL172691.1	ENSXETG00000033664	SNED1	sushi, nidogen and EGF-like domains 1 [Source:HGNC Symbol;Acc:24696]	+	3464653	3524141	XtropNRSE588	CTCAGCACCGGGGCCAG	3515734	+	intragenic
GL172700.1	ENSXETG00000021832	arx	aristaless related homeobox [Source:Jamboree;Acc:XB-GENE-483940]	-	1385237	1396291	XtropNRSE573	TTCAGCACCATGGACAG	1473644	+	77353
GL172859.1	ENSXETG00000003690	rhd	Rh blood group, D antigen [Source:Jamboree;Acc:XB-GENE-486532]	-	271307	294900	XtropNRSE381	TTCAGCACCATGGAGAG	375317	-	80417
GL172691.1	ENSXETG00000032078	mterfd2.1	MTERF domain containing 2 [Source:EntrezGene;Acc:100379954]	-	3527032	3531064	XtropNRSE588	CTCAGCACCGGGGCCAG	3515734	+	11281
GL172691.1	ENSXETG00000026765	mapksp1	MAPK scaffold protein 1 [Source:Jamboree;Acc:XB-GENE-942321]	+	3531166	3536899	XtropNRSE588	CTCAGCACCGGGGCCAG	3515734	+	15415
GL172691.1	ENSXETG00000032412	PASK	PAS domain containing serine/threonine kinase [Source:HGNC Symbol;Acc:17270]	-	3540897	3556237	XtropNRSE588	CTCAGCACCGGGGCCAG	3515734	+	25146
GL172691.1	ENSXETG00000012163	ppp1r7	protein phosphatase 1, regulatory (inhibitor) subunit 7 [Source:Jamboree;Acc:XB-GENE-964679]	+	3561643	3571028	XtropNRSE588	CTCAGCACCGGGGCCAG	3515734	+	45892
GL172848.1	ENSXETG00000024699	sfrp5	secreted frizzled-related protein 5 [Source:Jamboree;Acc:XB-GENE-482920]	-	716223	758631	XtropNRSE389	TTCAGAACCGCGGAGAG	827133	+	68502
GL172859.1	ENSXETG00000003691	tmem57	transmembrane protein 57 [Source:Jamboree;Acc:XB-GENE-5804807]	+	301354	326789	XtropNRSE381	TTCAGCACCATGGAGAG	375317	-	48528
GL172848.1	ENSXETG00000030508	CRAC1_XENTR	Cartilage acidic protein 1 [Source:UniProtKB/Swiss-Prot;Acc:Q0V9M0]	-	872248	1193156	XtropNRSE389	TTCAGAACCGCGGAGAG	827133	+	45098
GL172691.1	ENSXETG00000012164	hdlbp	high density lipoprotein binding protein (vigilin) [Source:Jamboree;Acc:XB-GENE-942331]	-	3573759	3599745	XtropNRSE588	CTCAGCACCGGGGCCAG	3515734	+	58008
GL173144.1	ENSXETG00000033235	ITK	IL2-inducible T-cell kinase [Source:HGNC Symbol;Acc:6171]	-	737090	778155	XtropNRSE215	TTCAGAACCATGGAGAG	727406	-	9667
GL173230.1	ENSXETG00000019855	papss1	3'-phosphoadenosine 5'-phosphosulfate synthase 1 [Source:Jamboree;Acc:XB-GENE-947140]	+	164994	205992	XtropNRSE176	ATCAGCACCGCAGCCAG	302575	-	96583
GL172859.1	ENSXETG00000003693	ldlrap1	low density lipoprotein receptor adaptor protein 1 [Source:Jamboree;Acc:XB-GENE-954261]	+	351269	364888	XtropNRSE381	TTCAGCACCATGGAGAG	375317	-	10429
GL172691.1	ENSXETG00000012166	2012-09-02	septin 2 [Source:Jamboree;Acc:XB-GENE-480201]	+	3614501	3627103	XtropNRSE588	CTCAGCACCGGGGCCAG	3515734	+	98750
GL173230.1	ENSXETG00000019859	dkk2	dickkopf 2 [Source:Jamboree;Acc:XB-GENE-480441]	+	302521	364527	XtropNRSE176	ATCAGCACCGCAGCCAG	302575	-	intragenic
GL172859.1	ENSXETG00000003692	man1c1	mannosidase, alpha, class 1C, member 1 [Source:Jamboree;Acc:XB-GENE-6076350]	+	383653	419767	XtropNRSE381	TTCAGCACCATGGAGAG	375317	-	8319
GL172819.1	ENSXETG00000019055	TSPAN4	tetraspanin 4 [Source:HGNC Symbol;Acc:11859]	+	433384	476418	XtropNRSE416	TTCAGCACCATGGAGAG	349203	-	84164
GL172776.1	ENSXETG00000018917	gabbr2	gamma-aminobutyric acid (GABA) B receptor, 2 [Source:Jamboree;Acc:XB-GENE-5815161]	+	100725	450288	XtropNRSE461	TTCAGCACCAGGGAGAG	100862	-	intragenic
GL172776.1	ENSXETG00000018917	gabbr2	gamma-aminobutyric acid (GABA) B receptor, 2 [Source:Jamboree;Acc:XB-GENE-5815161]	+	100725	450288	XtropNRSE462	TTCAGCACCTTGGACAG	400369	-	intragenic
GL172859.1	ENSXETG00000003694	fam54b	family with sequence similarity 54, member B [Source:Jamboree;Acc:XB-GENE-5771531]	+	458348	467817	XtropNRSE381	TTCAGCACCATGGAGAG	375317	-	83014
GL172776.1	ENSXETG00000018920	elp2	elongation protein 2 homolog [Source:Jamboree;Acc:XB-GENE-5752362]	-	465418	565142	XtropNRSE462	TTCAGCACCTTGGACAG	400369	-	65032
GL172724.1	ENSXETG00000006356	tmem184b	transmembrane protein 184B [Source:Jamboree;Acc:XB-GENE-489974]	-	638351	664524	XtropNRSE533	GTCAGCACCTTGGACAG	762582	+	98058
GL173477.1	ENSXETG00000026817	slc7a13	solute carrier family 7, (cationic amino acid transporter, y+ system) member 13 [Source:Jamboree;Acc:XB-GENE-995917]	+	295543	304442	XtropNRSE116	CTCAGAACCGGGGACAG	354440	-	49998
GL172724.1	ENSXETG00000006357	csnk1e	casein kinase 1, epsilon [Source:Jamboree;Acc:XB-GENE-481480]	-	692261	732951	XtropNRSE533	GTCAGCACCTTGGACAG	762582	+	29631
GL172724.1	ENSXETG00000006360	kcnj4	potassium inwardly-rectifying channel, subfamily J, member 4 [Source:Jamboree;Acc:XB-GENE-493748]	-	755668	757517	XtropNRSE533	GTCAGCACCTTGGACAG	762582	+	5065
GL172724.1	ENSXETG00000015954	kdelr3	KDEL (Lys-Asp-Glu-Leu) endoplasmic reticulum protein retention receptor 3 [Source:Jamboree;Acc:XB-GENE-489131]	+	812014	817992	XtropNRSE533	GTCAGCACCTTGGACAG	762582	+	49415
GL172801.1	ENSXETG00000027809	ssbp2	single-stranded DNA binding protein 2 [Source:Jamboree;Acc:XB-GENE-987286]	+	776804	853909	XtropNRSE446	ATTAGAACCGCAGCCAG	794613	-	intragenic
GL172724.1	ENSXETG00000033120	NP_001106474.1	hypothetical protein LOC100127659 [Source:RefSeq peptide;Acc:NP_001106474]	-	819106	840840	XtropNRSE533	GTCAGCACCTTGGACAG	762582	+	56507
GL172724.1	ENSXETG00000015966	gcat	glycine C-acetyltransferase [Source:Jamboree;Acc:XB-GENE-984769]	-	855476	871612	XtropNRSE533	GTCAGCACCTTGGACAG	762582	+	92877
GL172689.1	ENSXETG00000022346	nr2f2	nuclear receptor subfamily 2, group F, member 2 [Source:Jamboree;Acc:XB-GENE-482566]	-	1042429	1047842	XtropNRSE594	ATTAGAACCAAAGACAG	1143448	-	95606
GL179507.1	ENSXETG00000013041	LOC100485211	lysozyme C-like [Source:EntrezGene;Acc:100485211]	-	106	2553	XtropNRSE4	TTCAGCACCTTGGCCAG	2462	+	intragenic
GL172954.1	ENSXETG00000033139	zbtb16	zinc finger and BTB domain containing 16 [Source:EntrezGene;Acc:100491672]	+	235067	311105	XtropNRSE323	ATCAGCACCATGGACAG	347303	+	36198
GL172801.1	ENSXETG00000027806	acot12	acyl-CoA thioesterase 12 [Source:Jamboree;Acc:XB-GENE-987297]	+	859763	879934	XtropNRSE446	ATTAGAACCGCAGCCAG	794613	-	65133
GL172689.1	ENSXETG00000024129	chd2	chromodomain helicase DNA binding protein 2 [Source:Jamboree;Acc:XB-GENE-950755]	-	2473317	2499496	XtropNRSE595	GTTAGAGCCCAGGACAG	2571008	-	71512
GL172954.1	ENSXETG00000031022	HTR3B	5-hydroxytryptamine (serotonin) receptor 3B [Source:HGNC Symbol;Acc:5298]	-	398379	419927	XtropNRSE323	ATCAGCACCATGGACAG	347303	+	51059
GL172954.1	ENSXETG00000022958	usp28	ubiquitin specific peptidase 28 [Source:Jamboree;Acc:XB-GENE-990711]	+	444344	484981	XtropNRSE323	ATCAGCACCATGGACAG	347303	+	97024
GL172801.1	ENSXETG00000027804	zcchc9	zinc finger, CCHC domain containing 9 [Source:Jamboree;Acc:XB-GENE-972766]	+	882641	887277	XtropNRSE446	ATTAGAACCGCAGCCAG	794613	-	88011
GL172801.1	ENSXETG00000033506	NP_001106405.1	avidin [Source:RefSeq peptide;Acc:NP_001106405]	-	888141	892519	XtropNRSE446	ATTAGAACCGCAGCCAG	794613	-	93511
GL172680.1	ENSXETG00000008612	slc6a8	solute carrier family 6 (neurotransmitter transporter, creatine), member 8 [Source:Jamboree;Acc:XB-GENE-5768780]	+	752927	804600	XtropNRSE614	GTCAGAACCAGAGAGAG	848741	+	44141
GL172711.1	ENSXETG00000005624	chat	choline O-acetyltransferase [Source:Jamboree;Acc:XB-GENE-984174]	+	3009148	3034868	XtropNRSE551	TTCAGCACCAAGGACAG	3123246	-	88378
GL172711.1	ENSXETG00000030766	CJ053_XENTR	UPF0728 protein C10orf53 homolog [Source:UniProtKB/Swiss-Prot;Acc:P0C921]	+	3050352	3052610	XtropNRSE551	TTCAGCACCAAGGACAG	3123246	-	70636
GL172711.1	ENSXETG00000005613	ogdhl	oxoglutarate dehydrogenase-like [Source:Jamboree;Acc:XB-GENE-984152]	-	3063431	3118116	XtropNRSE551	TTCAGCACCAAGGACAG	3123246	-	5130
GL172897.1	ENSXETG00000020664	fgf14	fibroblast growth factor 14 [Source:Jamboree;Acc:XB-GENE-483674]	+	152969	278240	XtropNRSE352	TTCAGCACCAAGGACAG	150666	-	2286
GL172680.1	ENSXETG00000009347	qrich1	glutamine-rich 1 [Source:Jamboree;Acc:XB-GENE-1217249]	+	1331055	1352362	XtropNRSE615	ATCAGCACCTAAGCCAG	1446808	-	94446
GL172680.1	ENSXETG00000009343	impdh2	IMP (inosine 5'-monophosphate) dehydrogenase 2 [Source:Jamboree;Acc:XB-GENE-478728]	+	1359078	1374081	XtropNRSE615	ATCAGCACCTAAGCCAG	1446808	-	72727
GL172680.1	ENSXETG00000024755	ndufaf3	NADH dehydrogenase (ubiquinone) 1 alpha subcomplex, assembly factor 3 [Source:Jamboree;Acc:XB-GENE-999944]	-	1374082	1378728	XtropNRSE615	ATCAGCACCTAAGCCAG	1446808	-	68080
GL172680.1	ENSXETG00000009339	dalrd3	DALR anticodon binding domain containing 3 [Source:Jamboree;Acc:XB-GENE-5768740]	+	1428966	1441166	XtropNRSE615	ATCAGCACCTAAGCCAG	1446808	-	5642
GL172972.1	ENSXETG00000018865	pcdh8	protocadherin 8 [Source:Jamboree;Acc:XB-GENE-484517]	+	163787	168686	XtropNRSE308	ATCAGCACCACGGACAG	164903	+	intragenic
GL172680.1	ENSXETG00000009340	wdr6	WD repeat domain 6 [Source:Jamboree;Acc:XB-GENE-982770]	-	1448454	1459073	XtropNRSE615	ATCAGCACCTAAGCCAG	1446808	-	1629
GL173167.1	ENSXETG00000001990	cdh4	cadherin 4, type 1, R-cadherin (retinal) [Source:Jamboree;Acc:XB-GENE-958013]	+	254905	314244	XtropNRSE206	TTCAGCACCAGGGACAG	215459	-	39429
GL173167.1	ENSXETG00000001990	cdh4	cadherin 4, type 1, R-cadherin (retinal) [Source:Jamboree;Acc:XB-GENE-958013]	+	254905	314244	XtropNRSE207	TTCAGCACCACGGACAG	242401	-	12487
GL172801.1	ENSXETG00000021913	dlx4	distal-less homeobox 4 [Source:Jamboree;Acc:XB-GENE-876742]	+	2143004	2160541	XtropNRSE447	ATCAGCACCAGGGACAG	2203113	+	42572
GL172801.1	ENSXETG00000021919	dlx3	distal-less homeobox 3 [Source:Jamboree;Acc:XB-GENE-5879293]	-	2180191	2185078	XtropNRSE447	ATCAGCACCAGGGACAG	2203113	+	18035
GL172801.1	ENSXETG00000021920	itga3	integrin, alpha 3 (antigen CD49C, alpha 3 subunit of VLA-3 receptor) [Source:Jamboree;Acc:XB-GENE-493979]	+	2203248	2235558	XtropNRSE447	ATCAGCACCAGGGACAG	2203113	+	118
GL172680.1	ENSXETG00000024753	arih2	ariadne homolog 2 [Source:Jamboree;Acc:XB-GENE-1014785]	+	1502086	1531498	XtropNRSE615	ATCAGCACCTAAGCCAG	1446808	-	55261
GL172672.1	ENSXETG00000014625	nell2	NEL-like 2 [Source:Jamboree;Acc:XB-GENE-852641]	+	791541	904111	XtropNRSE639	ATCAGCGCCAGAGACAG	950522	-	46411
GL173167.1	ENSXETG00000001996	taf4	TAF4 RNA polymerase II, TATA box binding protein (TBP)-associated factor, 135kDa [Source:Jamboree;Acc:XB-GENE-488490]	-	339679	365644	XtropNRSE207	TTCAGCACCACGGACAG	242401	-	97261
GL172680.1	ENSXETG00000032083	p4htm	prolyl 4-hydroxylase, transmembrane (endoplasmic reticulum) [Source:EntrezGene;Acc:100486123]	+	1538825	1563201	XtropNRSE615	ATCAGCACCTAAGCCAG	1446808	-	92000
GL172680.1	ENSXETG00000009335	frzb2	frizzled-related protein 2 [Source:Jamboree;Acc:XB-GENE-876718]	-	1545561	1550322	XtropNRSE615	ATCAGCACCTAAGCCAG	1446808	-	98736
GL173050.1	ENSXETG00000012959	atad3a	ATPase family, AAA domain containing 3A [Source:Jamboree;Acc:XB-GENE-946129]	+	137343	170993	XtropNRSE264	CTCAGCACCAGGGAGAG	257140	-	86147
GL172849.1	ENSXETG00000000852	atp9b	ATPase, class II, type 9B [Source:Jamboree;Acc:XB-GENE-1012387]	+	307813	430954	XtropNRSE386	ATTAGAACCTAGGAGAG	430271	+	intragenic
GL172672.1	ENSXETG00000006813	tmem117	transmembrane protein 117 [Source:Jamboree;Acc:XB-GENE-982355]	-	913344	996792	XtropNRSE639	ATCAGCGCCAGAGACAG	950522	-	intragenic
GL172672.1	ENSXETG00000026830	twf1	twinfilin, actin-binding protein, homolog 1 [Source:Jamboree;Acc:XB-GENE-489056]	+	1003905	1018601	XtropNRSE639	ATCAGCGCCAGAGACAG	950522	-	53366
GL172849.1	ENSXETG00000000853	nfatc1	nuclear factor of activated T-cells, cytoplasmic, calcineurin-dependent 1 [Source:Jamboree;Acc:XB-GENE-876756]	+	491016	611472	XtropNRSE386	ATTAGAACCTAGGAGAG	430271	+	60728
GL173050.1	ENSXETG00000030896	LOC100485447	transmembrane protein C1orf70-like [Source:EntrezGene;Acc:100485447]	-	191603	258314	XtropNRSE264	CTCAGCACCAGGGAGAG	257140	-	intragenic
GL173050.1	ENSXETG00000012963	ssu72	SSU72 RNA polymerase II CTD phosphatase homolog [Source:Jamboree;Acc:XB-GENE-5725626]	-	264789	300614	XtropNRSE264	CTCAGCACCAGGGAGAG	257140	-	7632
GL172791.1	ENSXETG00000007361	elmo1	engulfment and cell motility 1 [Source:Jamboree;Acc:XB-GENE-986985]	+	597548	626452	XtropNRSE442	TTCAGCACCAAGGACAG	693485	-	67033
GL172709.1	ENSXETG00000002918	icmt	isoprenylcysteine carboxyl methyltransferase [Source:Jamboree;Acc:XB-GENE-976857]	-	46907	51332	XtropNRSE555	TTTAGAACCTGAGCCAG	113629	-	62297
GL172672.1	ENSXETG00000006812	mcoln1	mucolipin 1 [Source:Jamboree;Acc:XB-GENE-982338]	+	1023312	1053410	XtropNRSE639	ATCAGCGCCAGAGACAG	950522	-	72773
GL173201.1	ENSXETG00000003518	nol10	nucleolar protein 10 [Source:Jamboree;Acc:XB-GENE-5799993]	+	185234	227429	XtropNRSE187	TTCAGCACCATGGACAG	311393	+	83964
GL172680.1	ENSXETG00000009324	ip6k2	inositol hexaphosphate kinase 2 [Source:Jamboree;Acc:XB-GENE-971466]	+	1778455	1797690	XtropNRSE616	GTCAGAGCCGTAGCCAG	1868511	-	70821
GL172709.1	ENSXETG00000001154	gpr153	G protein-coupled receptor 153 [Source:Jamboree;Acc:XB-GENE-951386]	-	88015	145696	XtropNRSE555	TTTAGAACCTGAGCCAG	113629	-	intragenic
GL172680.1	ENSXETG00000009319	nckipsd	NCK interacting protein with SH3 domain [Source:Jamboree;Acc:XB-GENE-1010951]	+	1937799	1976741	XtropNRSE616	GTCAGAGCCGTAGCCAG	1868511	-	69271
GL172709.1	ENSXETG00000019720	acot7	acyl-CoA thioesterase 7 [Source:Jamboree;Acc:XB-GENE-976869]	-	172884	284974	XtropNRSE555	TTTAGAACCTGAGCCAG	113629	-	59238
GL173153.1	ENSXETG00000003405	slit1	slit homolog 1 [Source:Jamboree;Acc:XB-GENE-1007728]	-	11896	226315	XtropNRSE203	TTCAGCACCATGGACAG	113810	-	intragenic
GL172791.1	ENSXETG00000007362	slc35c2	solute carrier family 35, member C2 [Source:Jamboree;Acc:XB-GENE-1012067]	+	630401	636730	XtropNRSE442	TTCAGCACCAAGGACAG	693485	-	56755
GL173036.1	ENSXETG00000016576	slc25a13	solute carrier family 25, member 13 (citrin) [Source:Jamboree;Acc:XB-GENE-1013331]	-	49588	119920	XtropNRSE271	GTCAGAGCCATGGACAG	124827	-	4907
GL173201.1	ENSXETG00000003519	odc1	ornithine decarboxylase 1 [Source:Jamboree;Acc:XB-GENE-478945]	+	252055	257714	XtropNRSE187	TTCAGCACCATGGACAG	311393	+	53679
GL172791.1	ENSXETG00000007363	rundc3a	RUN domain containing 3A [Source:Jamboree;Acc:XB-GENE-1003170]	-	678901	693524	XtropNRSE442	TTCAGCACCAAGGACAG	693485	-	intragenic
GL173201.1	ENSXETG00000003521	hpcal1	hippocalcin-like 1 [Source:Jamboree;Acc:XB-GENE-947040]	-	281318	343000	XtropNRSE187	TTCAGCACCATGGACAG	311393	+	intragenic
GL173201.1	ENSXETG00000003521	hpcal1	hippocalcin-like 1 [Source:Jamboree;Acc:XB-GENE-947040]	-	281318	343000	XtropNRSE188	TTCAGCACCACAGACAG	387528	-	44528
GL173201.1	ENSXETG00000003527	rrm2.1	ribonucleotide reductase M2, gene 1 [Source:Jamboree;Acc:XB-GENE-947052]	-	486832	504434	XtropNRSE188	TTCAGCACCACAGACAG	387528	-	99287
GL172791.1	ENSXETG00000007364	slc4a1	solute carrier family 4, anion exchanger, member 1 (erythrocyte membrane protein band 3, Diego blood group) [Source:Jamboree;Acc:XB-GENE-986935]	+	721275	733837	XtropNRSE442	TTCAGCACCAAGGACAG	693485	-	27773
GL172872.1	ENSXETG00000016206	oxsr1	oxidative-stress responsive 1 [Source:Jamboree;Acc:XB-GENE-1012528]	-	1016664	1035026	XtropNRSE373	TTCAGCACCCTGGACAG	1026673	-	intragenic
GL172784.1	ENSXETG00000015716	cbln4	cerebellin 4 precursor [Source:Jamboree;Acc:XB-GENE-986703]	+	868719	878847	XtropNRSE455	TTCAGCACCACGGACAG	868952	-	intragenic
GL172649.1	ENSXETG00000017807	spry2	sprouty homolog 2 [Source:Jamboree;Acc:XB-GENE-482101]	+	772607	779072	XtropNRSE707	CTCAGAACCTCAGACAG	862363	+	83291
GL172649.1	ENSXETG00000017809	ndfip2	Nedd4 family interacting protein 2 [Source:Jamboree;Acc:XB-GENE-1014517]	-	937835	962578	XtropNRSE707	CTCAGAACCTCAGACAG	862363	+	75455
GL172658.1	ENSXETG00000012981	kiaa1199	KIAA1199 [Source:Jamboree;Acc:XB-GENE-6048265]	+	2526093	2560463	XtropNRSE673	CTCAGCGCCTGAGACAG	2584342	-	23879
GL172791.1	ENSXETG00000003356	ubtf	upstream binding transcription factor, RNA polymerase I [Source:Jamboree;Acc:XB-GENE-966565]	+	747539	758307	XtropNRSE442	TTCAGCACCAAGGACAG	693485	-	54037
GL173140.1	ENSXETG00000009999	spata20	spermatogenesis associated 20 [Source:Jamboree;Acc:XB-GENE-1013612]	-	552248	579378	XtropNRSE218	ATCAGCACCTGGGACAG	552408	+	intragenic
GL172658.1	ENSXETG00000012980	mesdc2	mesoderm development candidate 2 [Source:Jamboree;Acc:XB-GENE-940834]	-	2574664	2578019	XtropNRSE673	CTCAGCGCCTGAGACAG	2584342	-	6323
GL172658.1	ENSXETG00000012978	c15orf26	chromosome 15 open reading frame 26 [Source:Jamboree;Acc:XB-GENE-963875]	+	2600915	2606014	XtropNRSE673	CTCAGCGCCTGAGACAG	2584342	-	16556
GL172658.1	ENSXETG00000012978	c15orf26	chromosome 15 open reading frame 26 [Source:Jamboree;Acc:XB-GENE-963875]	+	2600915	2606014	XtropNRSE674	TTCAGCACCTTGGACAG	2681589	-	75575
GL172649.1	ENSXETG00000017813	rnf219	ring finger protein 219 [Source:Jamboree;Acc:XB-GENE-5767975]	+	1261538	1273567	XtropNRSE708	TTCAGCACCACGGACAG	1297980	+	24413
GL173140.1	ENSXETG00000027414	epn3	epsin 3 [Source:Jamboree;Acc:XB-GENE-946745]	-	598448	613414	XtropNRSE218	ATCAGCACCTGGGACAG	552408	+	46023
GL172849.1	ENSXETG00000014820	lrrc16a	leucine rich repeat containing 16A [Source:Jamboree;Acc:XB-GENE-988355]	+	1393553	1552639	XtropNRSE387	TTCAGCACCATGGACAG	1567023	+	14384
GL172658.1	ENSXETG00000012973	anpep	alanyl (membrane) aminopeptidase [Source:Jamboree;Acc:XB-GENE-981369]	-	2611925	2633128	XtropNRSE673	CTCAGCGCCTGAGACAG	2584342	-	27566
GL172658.1	ENSXETG00000012973	anpep	alanyl (membrane) aminopeptidase [Source:Jamboree;Acc:XB-GENE-981369]	-	2611925	2633128	XtropNRSE674	TTCAGCACCTTGGACAG	2681589	-	48461
GL172649.1	ENSXETG00000017814	pou4f1	POU class 4 homeobox 1 [Source:Jamboree;Acc:XB-GENE-853139]	+	1288319	1290237	XtropNRSE708	TTCAGCACCACGGACAG	1297980	+	7743
GL173140.1	ENSXETG00000009994	mycbpap	MYCBP associated protein [Source:Jamboree;Acc:XB-GENE-6257906]	-	616094	627814	XtropNRSE218	ATCAGCACCTGGGACAG	552408	+	63669
GL172672.1	ENSXETG00000006793	pdzrn4	PDZ domain containing ring finger 4 [Source:Jamboree;Acc:XB-GENE-982352]	-	1675943	1699441	XtropNRSE640	TTCAGCACCCAGGACAG	1764979	+	65538
GL173140.1	ENSXETG00000009996	rsad1	radical S-adenosyl methionine domain containing 1 [Source:Jamboree;Acc:XB-GENE-6045883]	-	631222	636614	XtropNRSE218	ATCAGCACCTGGGACAG	552408	+	78797
GL172849.1	ENSXETG00000014824	scgn	secretagogin, EF-hand calcium binding protein [Source:Jamboree;Acc:XB-GENE-988344]	+	1567020	1600190	XtropNRSE387	TTCAGCACCATGGACAG	1567023	+	intragenic
GL172791.1	ENSXETG00000027265	atxn7l3	ataxin 7-like 3 [Source:Jamboree;Acc:XB-GENE-987014]	+	764826	779095	XtropNRSE442	TTCAGCACCAAGGACAG	693485	-	71324
GL172791.1	ENSXETG00000003357	tmub2	transmembrane and ubiquitin-like domain containing 2 [Source:Jamboree;Acc:XB-GENE-5955419]	-	784198	788020	XtropNRSE442	TTCAGCACCAAGGACAG	693485	-	90696
GL172658.1	ENSXETG00000012972	ap3s2	adaptor-related protein complex 3, sigma 2 subunit [Source:Jamboree;Acc:XB-GENE-5734699]	-	2684929	2709010	XtropNRSE674	TTCAGCACCTTGGACAG	2681589	-	3323
GL172658.1	ENSXETG00000027623	c15orf38	chromosome 15 open reading frame 38 [Source:Jamboree;Acc:XB-GENE-941490]	-	2716952	2723941	XtropNRSE674	TTCAGCACCTTGGACAG	2681589	-	35346
GL172989.1	ENSXETG00000004810	trh	thyrotropin-releasing hormone [Source:Jamboree;Acc:XB-GENE-5805964]	+	194552	205452	XtropNRSE293	TTCAGCACCAGGGACAG	188336	+	6199
GL172658.1	ENSXETG00000012971	znf710	zinc finger protein 710 [Source:Jamboree;Acc:XB-GENE-981399]	+	2780044	2787431	XtropNRSE674	TTCAGCACCTTGGACAG	2681589	-	98438
GL172989.1	ENSXETG00000004811	zfyve20	zinc finger, FYVE domain containing 20 [Source:Jamboree;Acc:XB-GENE-1006247]	+	220700	230230	XtropNRSE293	TTCAGCACCAGGGACAG	188336	+	32347
GL172989.1	ENSXETG00000004816	mrps25	mitochondrial ribosomal protein S25 [Source:Jamboree;Acc:XB-GENE-961634]	-	246468	251461	XtropNRSE293	TTCAGCACCAGGGACAG	188336	+	58115
GL172989.1	ENSXETG00000004817	nr2c2	nuclear receptor subfamily 2, group C, member 2 [Source:Jamboree;Acc:XB-GENE-482536]	-	263523	278960	XtropNRSE293	TTCAGCACCAGGGACAG	188336	+	75170
GL172680.1	ENSXETG00000016183	otol1	otolin-1 [Source:Jamboree;Acc:XB-GENE-950285]	+	2277324	2335463	XtropNRSE617	CTTAGCACCTAAGCCAG	2378188	-	42725
GL172989.1	ENSXETG00000004819	fgd5	FYVE, RhoGEF and PH domain containing 5 [Source:Jamboree;Acc:XB-GENE-961644]	-	284705	401636	XtropNRSE293	TTCAGCACCAGGGACAG	188336	+	96352
GL172989.1	ENSXETG00000004819	fgd5	FYVE, RhoGEF and PH domain containing 5 [Source:Jamboree;Acc:XB-GENE-961644]	-	284705	401636	XtropNRSE294	TTCAGCACCTTGGACAG	382385	+	96352
GL172989.1	ENSXETG00000004819	fgd5	FYVE, RhoGEF and PH domain containing 5 [Source:Jamboree;Acc:XB-GENE-961644]	-	284705	401636	XtropNRSE294	TTCAGCACCTTGGACAG	382385	+	intragenic
GL172709.1	ENSXETG00000031086	LOC100496771	nucleolar protein 9-like [Source:EntrezGene;Acc:100496771]	-	902136	916810	XtropNRSE556	CTCAGCACCCCAGACAG	901001	+	1118
GL172709.1	ENSXETG00000011110	hes3.3	hairy and enhancer of split 3, gene 3 [Source:Jamboree;Acc:XB-GENE-480450]	-	921377	923953	XtropNRSE556	CTCAGCACCCCAGACAG	901001	+	20359
GL172709.1	ENSXETG00000032670	hes8	hairy and enhancer of split 8 [Source:EntrezGene;Acc:100271766]	-	932952	934616	XtropNRSE556	CTCAGCACCCCAGACAG	901001	+	31934
GL172709.1	ENSXETG00000011112	NP_001037951.1	novel helix-loop-helix DNA binding domain protein [Source:RefSeq peptide;Acc:NP_001037951]	+	954608	995810	XtropNRSE556	CTCAGCACCCCAGACAG	901001	+	53590
GL172773.1	ENSXETG00000019578	vav2	vav 2 guanine nucleotide exchange factor [Source:Jamboree;Acc:XB-GENE-6067166]	-	250935	403674	XtropNRSE491	CTCAGAGCCCCGGCCAG	455131	+	51457
GL172773.1	ENSXETG00000019578	vav2	vav 2 guanine nucleotide exchange factor [Source:Jamboree;Acc:XB-GENE-6067166]	-	250935	403674	XtropNRSE492	TTTAGAACCAGGGAGAG	461579	+	57905
GL172709.1	ENSXETG00000025522	esr10	enhancer of split related 10 [Source:Jamboree;Acc:XB-GENE-6492485]	-	983952	985020	XtropNRSE556	CTCAGCACCCCAGACAG	901001	+	82934
GL172791.1	ENSXETG00000003373	sgca	sarcoglycan, alpha (50kDa dystrophin-associated glycoprotein) [Source:Jamboree;Acc:XB-GENE-6258370]	+	979944	999813	XtropNRSE443	ATCAGAGCCACAGAGAG	1093493	+	93680
GL172680.1	ENSXETG00000016180	copg	coatomer protein complex, subunit gamma [Source:Jamboree;Acc:XB-GENE-919993]	+	2368743	2383964	XtropNRSE617	CTTAGCACCTAAGCCAG	2378188	-	intragenic
GL172791.1	ENSXETG00000003374	col1a1	collagen, type I, alpha 1 [Source:Jamboree;Acc:XB-GENE-6258379]	-	1008038	1034194	XtropNRSE443	ATCAGAGCCACAGAGAG	1093493	+	59299
GL172649.1	ENSXETG00000004715	klf5	Kruppel-like factor 5 (intestinal) [Source:Jamboree;Acc:XB-GENE-490587]	-	2818859	2831497	XtropNRSE709	TTCAGCACCTTGGAGAG	2862647	-	31150
GL172649.1	ENSXETG00000004716	pibf1	progesterone immunomodulatory binding factor 1 [Source:Jamboree;Acc:XB-GENE-949066]	-	2850062	2929887	XtropNRSE709	TTCAGCACCTTGGAGAG	2862647	-	intragenic
GL172773.1	ENSXETG00000019589	brd3	bromodomain containing 3 [Source:Jamboree;Acc:XB-GENE-492565]	-	431602	455241	XtropNRSE491	CTCAGAGCCCCGGCCAG	455131	+	intragenic
GL172773.1	ENSXETG00000019589	brd3	bromodomain containing 3 [Source:Jamboree;Acc:XB-GENE-492565]	-	431602	455241	XtropNRSE492	TTTAGAACCAGGGAGAG	461579	+	6338
GL172709.1	ENSXETG00000005040	camta1	calmodulin binding transcription activator 1 [Source:Jamboree;Acc:XB-GENE-6043633]	+	2345820	2547647	XtropNRSE558	TTTAGAGCCCAGGACAG	2524142	+	intragenic
GL172709.1	ENSXETG00000025515	vamp3	vesicle-associated membrane protein 3 (cellubrevin) [Source:Jamboree;Acc:XB-GENE-1014996]	+	2573991	2626403	XtropNRSE558	TTTAGAGCCCAGGACAG	2524142	+	49832
GL172773.1	ENSXETG00000019588	wdr5	WD repeat domain 5 [Source:Jamboree;Acc:XB-GENE-493883]	+	469463	481822	XtropNRSE491	CTCAGAGCCCCGGCCAG	455131	+	14315
GL172773.1	ENSXETG00000019588	wdr5	WD repeat domain 5 [Source:Jamboree;Acc:XB-GENE-493883]	+	469463	481822	XtropNRSE492	TTTAGAACCAGGGAGAG	461579	+	7867
GL172646.1	ENSXETG00000004572	abcb7	ATP-binding cassette, sub-family B (MDR/TAP), member 7 [Source:Jamboree;Acc:XB-GENE-980532]	-	3460757	3512490	XtropNRSE718	TTCAGCACCATGGAGAG	3374092	+	86648
GL172649.1	ENSXETG00000012344	dis3	DIS3 mitotic control homolog [Source:Jamboree;Acc:XB-GENE-5925331]	+	2930324	2952989	XtropNRSE709	TTCAGCACCTTGGAGAG	2862647	-	67660
GL172680.1	ENSXETG00000024746	c3orf37	chromosome 3 open reading frame 37 [Source:Jamboree;Acc:XB-GENE-964491]	+	2388736	2397428	XtropNRSE617	CTTAGCACCTAAGCCAG	2378188	-	10531
GL172680.1	ENSXETG00000016178	XB-GENE-982799	conserved hypothetical protein, 1 of 1 [Source:Jamboree;Acc:XB-GENE-982799]	-	2419017	2422763	XtropNRSE617	CTTAGCACCTAAGCCAG	2378188	-	40812
GL172680.1	ENSXETG00000016176	rab7a	RAB7A, member RAS oncogene family [Source:Jamboree;Acc:XB-GENE-483564]	-	2432925	2461680	XtropNRSE617	CTTAGCACCTAAGCCAG	2378188	-	54720
GL172680.1	ENSXETG00000016175	rpn1	ribophorin I [Source:Jamboree;Acc:XB-GENE-999954]	+	2476202	2486928	XtropNRSE617	CTTAGCACCTAAGCCAG	2378188	-	97997
GL172649.1	ENSXETG00000012353	c13orf34	chromosome 13 open reading frame 34 [Source:Jamboree;Acc:XB-GENE-5865524]	-	2956107	2969251	XtropNRSE709	TTCAGCACCTTGGAGAG	2862647	-	93443
GL172651.1	ENSXETG00000014240	vwc2l	von Willebrand factor C domain-containing protein 2-like [Source:Jamboree;Acc:XB-GENE-949133]	+	420504	442574	XtropNRSE689	TTCAGCACCACGGACAG	413828	-	6659
GL172651.1	ENSXETG00000014240	vwc2l	von Willebrand factor C domain-containing protein 2-like [Source:Jamboree;Acc:XB-GENE-949133]	+	420504	442574	XtropNRSE690	TTCAGCACCACAGACAG	413918	-	6569
GL172791.1	ENSXETG00000003380	LOC100488563	putative all-trans-retinol 13,14-reductase-like [Source:EntrezGene;Acc:100488563]	-	1127110	1136841	XtropNRSE443	ATCAGAGCCACAGAGAG	1093493	+	33600
GL172709.1	ENSXETG00000005008	MEGF6	multiple EGF-like-domains 6 [Source:HGNC Symbol;Acc:3232]	+	3099130	3137897	XtropNRSE559	TTCAGCACCATGGCCAG	3063649	+	35464
GL172791.1	ENSXETG00000003381	mpp2	membrane protein, palmitoylated 2 (MAGUK p55 subfamily member 2) [Source:Jamboree;Acc:XB-GENE-961053]	-	1142155	1163845	XtropNRSE443	ATCAGAGCCACAGAGAG	1093493	+	48645
GL172646.1	ENSXETG00000004585	usp46	ubiquitin specific peptidase 46 [Source:Jamboree;Acc:XB-GENE-5749343]	-	3834521	3851535	XtropNRSE719	TTCAGCACCTCGGAGAG	3774420	+	60084
GL173930.1	ENSXETG00000002549	irf10	interferon regulatory factor 10 [Source:Jamboree;Acc:XB-GENE-1033046]	-	30110	32828	XtropNRSE72	CTCAGAACCAAAGAGAG	37459	-	4631
GL172709.1	ENSXETG00000005005	arhgef16	Rho guanine nucleotide exchange factor (GEF) 16 [Source:Jamboree;Acc:XB-GENE-1015007]	-	3155521	3189523	XtropNRSE559	TTCAGCACCATGGCCAG	3063649	+	91855
GL173930.1	ENSXETG00000002551	xkr7	XK, Kell blood group complex subunit-related family, member 7 [Source:Jamboree;Acc:XB-GENE-997422]	+	68641	71434	XtropNRSE72	CTCAGAACCAAAGAGAG	37459	-	31165
GL173930.1	ENSXETG00000002553	c20orf160	chromosome 20 open reading frame 160 [Source:Jamboree;Acc:XB-GENE-970470]	+	74789	86988	XtropNRSE72	CTCAGAACCAAAGAGAG	37459	-	37313
GL172791.1	ENSXETG00000003382	pyy	peptide YY [Source:Jamboree;Acc:XB-GENE-986969]	-	1178833	1186052	XtropNRSE443	ATCAGAGCCACAGAGAG	1093493	+	85323
GL172646.1	ENSXETG00000033223	LOC100488596	ras-like protein family member 11A-like [Source:EntrezGene;Acc:100488596]	+	3855807	3876584	XtropNRSE719	TTCAGCACCTCGGAGAG	3774420	+	81370
GL173930.1	ENSXETG00000002555	csnk2a1	casein kinase 2, alpha 1 polypeptide [Source:Jamboree;Acc:XB-GENE-959752]	-	88482	95530	XtropNRSE72	CTCAGAACCAAAGAGAG	37459	-	51006
GL173518.1	ENSXETG00000021019	pld2	phospholipase D2 [Source:Jamboree;Acc:XB-GENE-5998608]	+	107462	127118	XtropNRSE105	CTCAGCACCGCAGACAG	118579	+	intragenic
GL173518.1	ENSXETG00000021018	LOC100489704	olfactory receptor 13A1-like [Source:EntrezGene;Acc:100489704]	-	144365	145588	XtropNRSE105	CTCAGCACCGCAGACAG	118579	+	25769
GL173518.1	ENSXETG00000021016	gstp1	glutathione S-transferase pi 1 [Source:Jamboree;Acc:XB-GENE-5846243]	+	180215	187290	XtropNRSE105	CTCAGCACCGCAGACAG	118579	+	61619
GL173083.1	ENSXETG00000030469	ABLIM3	actin binding LIM protein family, member 3 [Source:HGNC Symbol;Acc:29132]	+	431315	485674	XtropNRSE240	TTCAGCACCTTGGAGAG	448758	+	intragenic
GL173518.1	ENSXETG00000025434	LOC100490562	olfactory receptor 11A1-like [Source:EntrezGene;Acc:100490562]	-	196747	199694	XtropNRSE105	CTCAGCACCGCAGACAG	118579	+	78151
GL173518.1	ENSXETG00000025433	XB-GENE-5888886	egg envelope component ZPC [Source:Jamboree;Acc:XB-GENE-5888886]	+	206586	211538	XtropNRSE105	CTCAGCACCGCAGACAG	118579	+	87990
GL174127.1	ENSXETG00000030967	LOC100488076	zinc finger protein 235-like [Source:EntrezGene;Acc:100488076]	+	3077	3888	XtropNRSE63	ATCAGCACCAGAGCCAG	53409	+	49521
GL174127.1	ENSXETG00000030072	NP_001072808.1	hypothetical protein LOC780269 [Source:RefSeq peptide;Acc:NP_001072808]	-	45475	56772	XtropNRSE63	ATCAGCACCAGAGCCAG	53409	+	intragenic
GL173083.1	ENSXETG00000032942	afap1l1	actin filament associated protein 1-like 1 [Source:EntrezGene;Acc:100038220]	+	520564	535999	XtropNRSE240	TTCAGCACCTTGGAGAG	448758	+	71789
GL174126.1	ENSXETG00000030479	LOC100487433	sphingomyelin phosphodiesterase-like [Source:EntrezGene;Acc:100487433]	-	6459	11358	XtropNRSE64	TTCAGCACCACGGACAG	55725	-	44367
GL173016.1	ENSXETG00000026807	tspan8	tetraspanin 8 [Source:Jamboree;Acc:XB-GENE-1016291]	+	139933	155965	XtropNRSE277	TTCAGCACCATGGAGAG	170099	+	14134
GL172660.1	ENSXETG00000026528	XB-GENE-5867518	hypothetical protein LOC432271 [Source:Jamboree;Acc:XB-GENE-5867518]	-	2527574	2543168	XtropNRSE670	TTCAGCACCCTGGACAG	2473534	+	54023
GL173016.1	ENSXETG00000026804	ptprr	protein tyrosine phosphatase, receptor type, R [Source:Jamboree;Acc:XB-GENE-961693]	+	169720	253231	XtropNRSE277	TTCAGCACCATGGAGAG	170099	+	intragenic
GL173991.1	ENSXETG00000018683	LOC100496875	epidermis-type lipoxygenase 3-like [Source:EntrezGene;Acc:100496875]	-	4609	18124	XtropNRSE70	GTCAGCACCAGGGAGAG	18711	-	587
GL172677.1	ENSXETG00000000422	tulp1	tubby like protein 1 [Source:Jamboree;Acc:XB-GENE-5732938]	-	125082	229182	XtropNRSE628	GTCAGCACCTCAGACAG	300433	+	71251
GL173083.1	ENSXETG00000020864	ppp2r2b	protein phosphatase 2, regulatory subunit B, beta [Source:Jamboree;Acc:XB-GENE-946380]	+	807231	968919	XtropNRSE241	GTCAGCACCAAGGACAG	885524	+	intragenic
GL172823.1	ENSXETG00000024105	negr1	neuronal growth regulator 1 [Source:Jamboree;Acc:XB-GENE-987949]	+	1376293	1652004	XtropNRSE412	ATCAGCACCAAGGCCAG	1362563	-	13713
GL172677.1	ENSXETG00000032290	COL_XENTR	Colipase [Source:UniProtKB/Swiss-Prot;Acc:A9JSD6]	-	235858	253698	XtropNRSE628	GTCAGCACCTCAGACAG	300433	+	46735
GL172677.1	ENSXETG00000000426	srpk1	SRSF protein kinase 1 [Source:Jamboree;Acc:XB-GENE-941978]	-	280446	355447	XtropNRSE628	GTCAGCACCTCAGACAG	300433	+	intragenic
GL173274.1	ENSXETG00000002171	il11ra	interleukin 11 receptor, alpha [Source:Jamboree;Acc:XB-GENE-483094]	+	600839	649952	XtropNRSE172	ATCAGAACCAGGGACAG	650074	+	122
GL172643.1	ENSXETG00000034085	MEG10_XENTR	Multiple epidermal growth factor-like domains protein 10 [Source:UniProtKB/Swiss-Prot;Acc:A0JM12]	-	1889344	1948334	XtropNRSE725	ATCAGCACCAGGGACAG	1983801	+	35467
GL173991.1	ENSXETG00000000007	znf37a	zinc finger protein 37A [Source:Jamboree;Acc:XB-GENE-6465694]	-	55524	57291	XtropNRSE70	GTCAGCACCAGGGAGAG	18711	-	36796
GL173991.1	ENSXETG00000000009	art1	ADP-ribosyltransferase 1 [Source:Jamboree;Acc:XB-GENE-5767813]	-	97751	101604	XtropNRSE70	GTCAGCACCAGGGAGAG	18711	-	79023
GL172643.1	ENSXETG00000005160	2012-03-03	membrane-associated ring finger (C3HC4) 3 [Source:Jamboree;Acc:XB-GENE-491983]	+	1997960	2129447	XtropNRSE725	ATCAGCACCAGGGACAG	1983801	+	14142
GL172658.1	ENSXETG00000004708	tubgcp4	tubulin, gamma complex associated protein 4 [Source:Jamboree;Acc:XB-GENE-491696]	-	4146615	4168619	XtropNRSE675	TTCAGAACCATGGACAG	4250358	-	81739
GL172791.1	ENSXETG00000003194	myo1d	myosin ID [Source:Jamboree;Acc:XB-GENE-5877220]	-	1569295	1611090	XtropNRSE444	ATCAGAGCCTTGGAGAG	1651037	-	39947
GL172658.1	ENSXETG00000030744	NP_001072571.1	hypothetical protein LOC780026 [Source:RefSeq peptide;Acc:NP_001072571]	-	4172137	4175090	XtropNRSE675	TTCAGAACCATGGACAG	4250358	-	75268
GL172658.1	ENSXETG00000001299	iqgap1	IQ motif containing GTPase activating protein 1 [Source:Jamboree;Acc:XB-GENE-492063]	+	4275205	4354566	XtropNRSE675	TTCAGAACCATGGACAG	4250358	-	24830
GL172660.1	ENSXETG00000008493	kcna5	potassium voltage-gated channel, shaker-related subfamily, member 5 [Source:Jamboree;Acc:XB-GENE-6037401]	-	3515457	3516850	XtropNRSE671	TTCAGCACCTTGGACAG	3516343	+	intragenic
GL172899.1	ENSXETG00000005118	phyhipl	phytanoyl-CoA 2-hydroxylase interacting protein-like [Source:Jamboree;Acc:XB-GENE-954796]	+	587947	657057	XtropNRSE354	TTCAGCACCATGGACAG	588982	+	intragenic
GL172791.1	ENSXETG00000027243	map3k14	mitogen-activated protein kinase kinase kinase 14 [Source:Jamboree;Acc:XB-GENE-1003188]	+	1642421	1651331	XtropNRSE444	ATCAGAGCCTTGGAGAG	1651037	-	intragenic
GL172899.1	ENSXETG00000005119	fam13c	family with sequence similarity 13, member C [Source:Jamboree;Acc:XB-GENE-954807]	-	660828	667779	XtropNRSE354	TTCAGCACCATGGACAG	588982	+	71829
GL172791.1	ENSXETG00000003217	mylk	myosin light chain kinase [Source:Jamboree;Acc:XB-GENE-923293]	+	1704680	1715784	XtropNRSE444	ATCAGAGCCTTGGAGAG	1651037	-	53626
GL172791.1	ENSXETG00000003221	fmnl1	formin-like 1 [Source:Jamboree;Acc:XB-GENE-1003193]	+	1721160	1759088	XtropNRSE444	ATCAGAGCCTTGGAGAG	1651037	-	70106
GL172659.1	ENSXETG00000033228	SPNS2	spinster homolog 2 (Drosophila) [Source:HGNC Symbol;Acc:26992]	+	3648345	3682732	XtropNRSE672	ATCAGCACCTAGGACAG	3654093	-	intragenic
GL172659.1	ENSXETG00000018230	eif4h	eukaryotic translation initiation factor 4H [Source:Jamboree;Acc:XB-GENE-970966]	+	3743248	3767862	XtropNRSE672	ATCAGCACCTAGGACAG	3654093	-	89138
GL172777.1	ENSXETG00000030005	tmem132b	transmembrane protein 132B [Source:EntrezGene;Acc:100489844]	+	1051224	1063166	XtropNRSE472	ATCAGCACCATGGACAG	978078	+	73129
GL172658.1	ENSXETG00000031478	il16	interleukin 16 (lymphocyte chemoattractant factor) [Source:EntrezGene;Acc:100493920]	+	4490851	4499654	XtropNRSE676	GTCAGCACCCTGGACAG	4571883	-	72229
GL172658.1	ENSXETG00000030995	LOC100490468	stAR-related lipid transfer protein 5-like [Source:EntrezGene;Acc:100490468]	-	4505200	4516930	XtropNRSE676	GTCAGCACCCTGGACAG	4571883	-	54953
GL172777.1	ENSXETG00000023741	glt1d1	glycosyltransferase 1 domain containing 1 [Source:Jamboree;Acc:XB-GENE-5833313]	+	1799975	1868989	XtropNRSE473	GTCAGCACCATGGAGAG	1929320	+	60331
GL172658.1	ENSXETG00000033640	LOC100490752	tRNA pseudouridine synthase A-like [Source:EntrezGene;Acc:100490752]	-	4523413	4527049	XtropNRSE676	GTCAGCACCCTGGACAG	4571883	-	44834
GL173052.1	ENSXETG00000011071	kiaa1737	KIAA1737 [Source:Jamboree;Acc:XB-GENE-5806252]	+	100018	112547	XtropNRSE258	GTCAGCACCATGGACAG	178941	+	66394
GL172658.1	ENSXETG00000033353	LOC100494092	transmembrane channel-like protein 3-like [Source:EntrezGene;Acc:100494092]	-	4539946	4572243	XtropNRSE676	GTCAGCACCCTGGACAG	4571883	-	intragenic
GL173052.1	ENSXETG00000034191	LOC100489922	putative palmitoyltransferase ZDHHC22-like [Source:EntrezGene;Acc:100489922]	-	117756	119434	XtropNRSE258	GTCAGCACCATGGACAG	178941	+	59507
GL173052.1	ENSXETG00000011072	tmem63c	transmembrane protein 63C [Source:Jamboree;Acc:XB-GENE-992232]	+	139055	189194	XtropNRSE258	GTCAGCACCATGGACAG	178941	+	59507
GL173052.1	ENSXETG00000011072	tmem63c	transmembrane protein 63C [Source:Jamboree;Acc:XB-GENE-992232]	+	139055	189194	XtropNRSE258	GTCAGCACCATGGACAG	178941	+	intragenic
GL172777.1	ENSXETG00000023736	tmem132d	transmembrane protein 132D [Source:Jamboree;Acc:XB-GENE-5874430]	-	1913179	2032215	XtropNRSE473	GTCAGCACCATGGAGAG	1929320	+	intragenic
GL173288.1	ENSXETG00000017917	dcps	decapping enzyme, scavenger [Source:Jamboree;Acc:XB-GENE-947350]	-	299547	319221	XtropNRSE162	CTTAGAGCCAAGGACAG	307956	+	intragenic
GL173052.1	ENSXETG00000027106	ngb	neuroglobin [Source:Jamboree;Acc:XB-GENE-961804]	-	226512	236715	XtropNRSE258	GTCAGCACCATGGACAG	178941	+	47554
GL172899.1	ENSXETG00000003123	cdk1	cyclin-dependent kinase 1 [Source:Jamboree;Acc:XB-GENE-482750]	+	1295672	1302322	XtropNRSE355	TTCAGCACCATGGACAG	1358440	+	56118
GL172651.1	ENSXETG00000003280	agap1	ArfGAP with GTPase domain, ankyrin repeat and PH domain 1 [Source:Jamboree;Acc:XB-GENE-981023]	+	1792822	1899553	XtropNRSE691	ATTAGCGCCTGGGCCAG	1926432	+	26879
GL173052.1	ENSXETG00000031515	pomt2	protein-O-mannosyltransferase 2 [Source:EntrezGene;Acc:100490100]	-	247242	271362	XtropNRSE258	GTCAGCACCATGGACAG	178941	+	68284
GL173288.1	ENSXETG00000017919	tirap	toll-interleukin 1 receptor (TIR) domain containing adaptor protein [Source:Jamboree;Acc:XB-GENE-920263]	-	333796	336923	XtropNRSE162	CTTAGAGCCAAGGACAG	307956	+	25823
GL173288.1	ENSXETG00000017920	st14	suppression of tumorigenicity 14 (colon carcinoma) [Source:Jamboree;Acc:XB-GENE-1008784]	+	352949	390073	XtropNRSE162	CTTAGAGCCAAGGACAG	307956	+	44976
GL172918.1	ENSXETG00000013407	aatk	apoptosis-associated tyrosine kinase [Source:Jamboree;Acc:XB-GENE-989910]	+	129722	170280	XtropNRSE342	TTCAGCACCACGGACAG	124552	-	5153
GL172642.1	ENSXETG00000008087	slc9a5	solute carrier family 9 (sodium/hydrogen exchanger), member 5 [Source:Jamboree;Acc:XB-GENE-484916]	+	5041866	5109151	XtropNRSE727	GTTAGAGCCTTGGACAG	5145292	+	36141
GL172899.1	ENSXETG00000003124	rhobtb1	Rho-related BTB domain containing 1 [Source:Jamboree;Acc:XB-GENE-484718]	-	1317987	1368474	XtropNRSE355	TTCAGCACCATGGACAG	1358440	+	intragenic
GL172918.1	ENSXETG00000013408	baiap2	BAI1-associated protein 2 [Source:Jamboree;Acc:XB-GENE-955133]	-	194946	227185	XtropNRSE342	TTCAGCACCACGGACAG	124552	-	70377
GL173052.1	ENSXETG00000011079	gstz1	glutathione transferase zeta 1 [Source:Jamboree;Acc:XB-GENE-978910]	+	275742	291129	XtropNRSE258	GTCAGCACCATGGACAG	178941	+	96784
GL172663.1	ENSXETG00000032467	LOC100485766	uncharacterized protein C16orf59-like [Source:EntrezGene;Acc:100485766]	-	60158	73175	XtropNRSE655	CTCAGCACCTGGGACAG	60291	+	intragenic
GL172651.1	ENSXETG00000003290	gbx2.1	gastrulation brain homeobox 2, gene 1 [Source:Jamboree;Acc:XB-GENE-855771]	-	1932752	1935706	XtropNRSE691	ATTAGCGCCTGGGCCAG	1926432	+	6303
GL172642.1	ENSXETG00000008088	plekhg4	pleckstrin homology domain containing, family G (with RhoGef domain) member 4 [Source:Jamboree;Acc:XB-GENE-980408]	+	5173815	5221770	XtropNRSE727	GTTAGAGCCTTGGACAG	5145292	+	28506
GL172663.1	ENSXETG00000020302	ankfn1	ankyrin-repeat and fibronectin type III domain containing 1 [Source:Jamboree;Acc:XB-GENE-6035383]	+	252364	278307	XtropNRSE656	TTCAGAGCCCGAGCGAG	210091	-	42256
GL172651.1	ENSXETG00000003293	gbx2.2	gastrulation brain homeobox 2, gene 2 [Source:Jamboree;Acc:XB-GENE-852624]	+	1942401	1946237	XtropNRSE691	ATTAGCGCCTGGGCCAG	1926432	+	15952
GL172651.1	ENSXETG00000029996	LOC100488546	ankyrin repeat and SOCS box protein 18-like [Source:EntrezGene;Acc:100488546]	-	1972873	1994173	XtropNRSE691	ATTAGCGCCTGGGCCAG	1926432	+	46424
GL172651.1	ENSXETG00000032973	B0BMR8_XENTR	Iqca1 protein [Source:UniProtKB/TrEMBL;Acc:B0BMR8]	-	1998212	2096469	XtropNRSE691	ATTAGCGCCTGGGCCAG	1926432	+	71763
GL172911.1	ENSXETG00000002514	crb2	crumbs homolog 2 [Source:Jamboree;Acc:XB-GENE-989701]	+	1430237	1468135	XtropNRSE345	TTCAGAACCAGAGACAG	1460856	+	intragenic
GL172902.1	ENSXETG00000008873	kndc1	kinase non-catalytic C-lobe domain (KIND) containing 1 [Source:Jamboree;Acc:XB-GENE-6258227]	+	833398	876540	XtropNRSE357	TTCAGCACCTTGGACAG	951860	+	75320
GL172651.1	ENSXETG00000003296	cxcr7	chemokine (C-X-C motif) receptor 7 [Source:Jamboree;Acc:XB-GENE-939861]	+	2155757	2157196	XtropNRSE692	GTTAGAACCTGGGCCAG	2201740	+	44544
GL172651.1	ENSXETG00000031229	LOC100488707	collagen alpha-3(VI) chain-like [Source:EntrezGene;Acc:100488707]	-	2374569	2431157	XtropNRSE693	TTCAGCACCACAGACAG	2469958	-	38801
GL173002.1	ENSXETG00000022931	slc47a2	solute carrier family 47, member 2 [Source:Jamboree;Acc:XB-GENE-5793831]	+	1008575	1040285	XtropNRSE297	TTCAGCACCAAGGACAG	1117266	-	76981
GL172643.1	ENSXETG00000031178	PRR16	proline rich 16 [Source:HGNC Symbol;Acc:29654]	-	3908025	3908765	XtropNRSE726	GTCAGAGCCGCGGACAG	3875743	+	32265
GL173002.1	ENSXETG00000028082	ssna1	Sjogren syndrome nuclear autoantigen 1 [Source:Jamboree;Acc:XB-GENE-491875]	-	1016854	1018565	XtropNRSE297	TTCAGCACCAAGGACAG	1117266	-	98701
GL172902.1	ENSXETG00000026798	ventx2.1	VENT homeobox 2, gene 1 [Source:Jamboree;Acc:XB-GENE-919664]	+	893579	895501	XtropNRSE357	TTCAGCACCTTGGACAG	951860	+	56359
GL172876.1	ENSXETG00000009473	XB-GENE-1012534	Putative ortholog of ancient conserved domain protein 2, 2 of 2 [Source:Jamboree;Acc:XB-GENE-1012534]	+	20783	33099	XtropNRSE376	TTCAGCACCTCGGACAG	118879	-	85780
GL173002.1	ENSXETG00000022932	anapc2	anaphase promoting complex subunit 2 [Source:Jamboree;Acc:XB-GENE-491168]	+	1018798	1029355	XtropNRSE297	TTCAGCACCAAGGACAG	1117266	-	87911
GL172876.1	ENSXETG00000009475	nt5c2	5'-nucleotidase, cytosolic II [Source:Jamboree;Acc:XB-GENE-988875]	-	51021	86978	XtropNRSE376	TTCAGCACCTCGGACAG	118879	-	31901
GL172902.1	ENSXETG00000034053	NP_001107707.1	VENT homeobox 1, gene 1 [Source:RefSeq peptide;Acc:NP_001107707]	+	906185	908395	XtropNRSE357	TTCAGCACCTTGGACAG	951860	+	43465
GL172902.1	ENSXETG00000026796	ventx2.2	VENT homeobox 2, gene 2 [Source:Jamboree;Acc:XB-GENE-920515]	-	920817	922495	XtropNRSE357	TTCAGCACCTTGGACAG	951860	+	29365
GL172702.1	ENSXETG00000019834	spg7	spastic paraplegia 7 (pure and complicated autosomal recessive) [Source:Jamboree;Acc:XB-GENE-6034036]	+	2562366	2591638	XtropNRSE571	TTCAGAACCTTGGACAG	2683661	+	92023
GL173002.1	ENSXETG00000022933	grin1	glutamate receptor, ionotropic, N-methyl D-aspartate 1 [Source:Jamboree;Acc:XB-GENE-494200]	-	1084700	1117263	XtropNRSE297	TTCAGCACCAAGGACAG	1117266	-	3
GL172902.1	ENSXETG00000032888	NP_001107738.1	VENT homeobox 3, gene 1 [Source:RefSeq peptide;Acc:NP_001107738]	+	931667	934305	XtropNRSE357	TTCAGCACCTTGGACAG	951860	+	17555
GL173361.1	ENSXETG00000015053	gdpd5	glycerophosphodiester phosphodiesterase domain containing 5 [Source:Jamboree;Acc:XB-GENE-5789660]	+	19424	46915	XtropNRSE144	TTCAGAACCCCGGACAG	7769	-	11638
GL172902.1	ENSXETG00000008879	ventx1.2	VENT homeobox 1, gene 2 [Source:Jamboree;Acc:XB-GENE-920868]	-	936948	941611	XtropNRSE357	TTCAGCACCTTGGACAG	951860	+	10249
GL172651.1	ENSXETG00000032232	NP_001120194.1	melanophilin [Source:RefSeq peptide;Acc:NP_001120194]	+	2513215	2543019	XtropNRSE693	TTCAGCACCACAGACAG	2469958	-	43240
GL172651.1	ENSXETG00000032232	NP_001120194.1	melanophilin [Source:RefSeq peptide;Acc:NP_001120194]	+	2513215	2543019	XtropNRSE694	TTCAGCACCAAAGCCAG	2586098	-	43079
GL172902.1	ENSXETG00000033622	VEX1_XENTR	Homeobox protein vex1 [Source:UniProtKB/Swiss-Prot;Acc:Q6F2E2]	-	950638	953263	XtropNRSE357	TTCAGCACCTTGGACAG	951860	+	intragenic
GL172876.1	ENSXETG00000009478	ina	internexin neuronal intermediate filament protein, alpha [Source:Jamboree;Acc:XB-GENE-492716]	+	117747	122428	XtropNRSE376	TTCAGCACCTCGGACAG	118879	-	intragenic
GL172876.1	ENSXETG00000009480	pcgf6	polycomb group ring finger 6 [Source:Jamboree;Acc:XB-GENE-6258271]	-	162468	186596	XtropNRSE376	TTCAGCACCTCGGACAG	118879	-	43572
GL173361.1	ENSXETG00000015058	klhl35	kelch-like 35 [Source:Jamboree;Acc:XB-GENE-1009038]	+	64308	75234	XtropNRSE144	TTCAGAACCCCGGACAG	7769	-	56522
GL172876.1	ENSXETG00000011394	taf5	TAF5 RNA polymerase II, TATA box binding protein (TBP)-associated factor, 100kDa [Source:Jamboree;Acc:XB-GENE-1004611]	+	191062	198773	XtropNRSE376	TTCAGCACCTCGGACAG	118879	-	72166
GL172702.1	ENSXETG00000019835	rpl13	ribosomal protein L13 [Source:Jamboree;Acc:XB-GENE-964820]	+	2602704	2608074	XtropNRSE571	TTCAGAACCTTGGACAG	2683661	+	75587
GL172651.1	ENSXETG00000032269	LRRFIP1	leucine rich repeat (in FLII) interacting protein 1 [Source:HGNC Symbol;Acc:6702]	+	2590051	2638104	XtropNRSE694	TTCAGCACCAAAGCCAG	2586098	-	3936
GL172702.1	ENSXETG00000019836	cpne7	copine VII [Source:Jamboree;Acc:XB-GENE-983652]	+	2633859	2658551	XtropNRSE571	TTCAGAACCTTGGACAG	2683661	+	25110
GL173002.1	ENSXETG00000022934	XB-GENE-5992704	hypothetical protein LOC100216141 [Source:RefSeq peptide;Acc:NP_001135588]	+	1132371	1142399	XtropNRSE297	TTCAGCACCAAGGACAG	1117266	-	15088
GL172876.1	ENSXETG00000009482	pdcd11	programmed cell death 11 [Source:Jamboree;Acc:XB-GENE-967218]	+	206837	236788	XtropNRSE376	TTCAGCACCTCGGACAG	118879	-	87941
GL173002.1	ENSXETG00000022935	znf618	zinc finger protein 618 [Source:Jamboree;Acc:XB-GENE-6065985]	-	1148341	1169284	XtropNRSE297	TTCAGCACCAAGGACAG	1117266	-	31058
GL172713.1	ENSXETG00000025012	nhej1	nonhomologous end-joining factor 1 [Source:Jamboree;Acc:XB-GENE-5750961]	-	2028437	2082645	XtropNRSE552	ATCAGCACCACAGACAG	2179072	+	96427
GL172651.1	ENSXETG00000004875	usp40	ubiquitin specific peptidase 40 [Source:Jamboree;Acc:XB-GENE-980927]	+	2705092	2744617	XtropNRSE695	TTCAGCACCCAGGCCAG	2828022	-	83405
GL172713.1	ENSXETG00000013878	slc23a3	solute carrier family 23 (nucleobase transporters), member 3 [Source:Jamboree;Acc:XB-GENE-984311]	-	2085678	2094136	XtropNRSE552	ATCAGCACCACAGACAG	2179072	+	84936
GL172941.1	ENSXETG00000019232	nek8	NIMA (never in mitosis gene a)- related kinase 8 [Source:Jamboree;Acc:XB-GENE-990378]	-	1111520	1144119	XtropNRSE328	TTCAGCACCACGGCCAG	1235094	-	90975
GL173002.1	ENSXETG00000022936	araf	v-raf murine sarcoma 3611 viral oncogene homolog [Source:Jamboree;Acc:XB-GENE-5755831]	+	1215476	1226860	XtropNRSE297	TTCAGCACCAAGGACAG	1117266	-	98193
GL172713.1	ENSXETG00000013879	prkag3	protein kinase, AMP-activated, gamma 3 non-catalytic subunit [Source:Jamboree;Acc:XB-GENE-965172]	-	2099638	2113701	XtropNRSE552	ATCAGCACCACAGACAG	2179072	+	65371
GL172716.1	ENSXETG00000026016	XB-GENE-1001170	Putative ortholog of neurobeachin protein (Lysosomal trafficking regulator 2), 3 of 3 [Source:Jamboree;Acc:XB-GENE-1001170]	-	229106	429854	XtropNRSE545	CTCAGCACCTTGGACAG	382484	+	65371
GL172716.1	ENSXETG00000026016	XB-GENE-1001170	Putative ortholog of neurobeachin protein (Lysosomal trafficking regulator 2), 3 of 3 [Source:Jamboree;Acc:XB-GENE-1001170]	-	229106	429854	XtropNRSE545	CTCAGCACCTTGGACAG	382484	+	intragenic
GL172651.1	ENSXETG00000004877	traf3ip1	TNF receptor-associated factor 3 interacting protein 1 [Source:Jamboree;Acc:XB-GENE-5871494]	-	2764612	2788166	XtropNRSE695	TTCAGCACCCAGGCCAG	2828022	-	39856
GL172941.1	ENSXETG00000019259	timm22	translocase of inner mitochondrial membrane 22 homolog [Source:Jamboree;Acc:XB-GENE-5754351]	-	1162779	1167875	XtropNRSE328	TTCAGCACCACGGCCAG	1235094	-	67219
GL172941.1	ENSXETG00000019257	rab34	RAB34, member RAS oncogene family [Source:Jamboree;Acc:XB-GENE-494108]	+	1183709	1204676	XtropNRSE328	TTCAGCACCACGGCCAG	1235094	-	30418
GL172713.1	ENSXETG00000013887	ttll4	tubulin tyrosine ligase-like family, member 4 [Source:Jamboree;Acc:XB-GENE-492394]	-	2126403	2136856	XtropNRSE552	ATCAGCACCACAGACAG	2179072	+	42216
GL172651.1	ENSXETG00000004878	ag1	anterior gradient 1 [Source:Jamboree;Acc:XB-GENE-5866013]	+	2808389	2811676	XtropNRSE695	TTCAGCACCCAGGCCAG	2828022	-	16346
GL172716.1	ENSXETG00000017115	nbea	neurobeachin [Source:Jamboree;Acc:XB-GENE-951576]	-	451660	496995	XtropNRSE545	CTCAGCACCTTGGACAG	382484	+	69159
GL172941.1	ENSXETG00000027010	XB-GENE-5852427	hypothetical protein LOC100145149 [Source:Jamboree;Acc:XB-GENE-5852427]	-	1205271	1217570	XtropNRSE328	TTCAGCACCACGGCCAG	1235094	-	17524
GL172713.1	ENSXETG00000013889	c2orf24	chromosome 2 open reading frame 24 [Source:Jamboree;Acc:XB-GENE-1001107]	-	2154951	2161424	XtropNRSE552	ATCAGCACCACAGACAG	2179072	+	17648
GL172651.1	ENSXETG00000004879	asb1	ankyrin repeat and SOCS box-containing 1 [Source:Jamboree;Acc:XB-GENE-5793268]	+	2816186	2824528	XtropNRSE695	TTCAGCACCCAGGCCAG	2828022	-	3494
GL172941.1	ENSXETG00000019260	proca1	protein interacting with cyclin A1 [Source:Jamboree;Acc:XB-GENE-1005546]	+	1235051	1241719	XtropNRSE328	TTCAGCACCACGGCCAG	1235094	-	intragenic
GL172749.1	ENSXETG00000018213	mccc2	methylcrotonoyl-CoA carboxylase 2 (beta) [Source:Jamboree;Acc:XB-GENE-985830]	+	511658	546614	XtropNRSE509	TTCAGCACCATGGAGAG	550725	+	4111
GL172941.1	ENSXETG00000019265	supt6h	suppressor of Ty 6 homolog [Source:Jamboree;Acc:XB-GENE-990369]	-	1248333	1277438	XtropNRSE328	TTCAGCACCACGGCCAG	1235094	-	13222
GL172651.1	ENSXETG00000004880	hdac4	histone deacetylase 4 [Source:Jamboree;Acc:XB-GENE-488767]	-	2841551	2877170	XtropNRSE695	TTCAGCACCCAGGCCAG	2828022	-	13512
GL172713.1	ENSXETG00000013892	abcb6	ATP-binding cassette, sub-family B (MDR/TAP), member 6 [Source:Jamboree;Acc:XB-GENE-1001119]	-	2163357	2181600	XtropNRSE552	ATCAGCACCACAGACAG	2179072	+	intragenic
GL172656.1	ENSXETG00000022250	znf800	zinc finger protein 800 [Source:Jamboree;Acc:XB-GENE-1217280]	-	672134	693242	XtropNRSE683	TTCAGCACCGCGGCCAG	633361	-	38756
GL172941.1	ENSXETG00000027007	sdf2	stromal cell-derived factor 2 [Source:Jamboree;Acc:XB-GENE-489307]	+	1281343	1285438	XtropNRSE328	TTCAGCACCACGGCCAG	1235094	-	46232
GL172713.1	ENSXETG00000013896	fam134a	family with sequence similarity 134, member A [Source:Jamboree;Acc:XB-GENE-5849176]	-	2187633	2204840	XtropNRSE552	ATCAGCACCACAGACAG	2179072	+	8544
GL173439.1	ENSXETG00000002556	slc45a2	solute carrier family 45, member 2 [Source:Jamboree;Acc:XB-GENE-947685]	-	170613	208798	XtropNRSE122	ATCAGCACCTTGGAGAG	126638	+	43958
GL172749.1	ENSXETG00000032598	Q0V9V4_XENTR	Futsch protein [Source:UniProtKB/TrEMBL;Acc:A7MC37]	+	623141	658314	XtropNRSE509	TTCAGCACCATGGAGAG	550725	+	72399
GL172941.1	ENSXETG00000019277	KIAA0100	KIAA0100 [Source:HGNC Symbol;Acc:28960]	+	1291138	1338201	XtropNRSE328	TTCAGCACCACGGCCAG	1235094	-	56027
GL172713.1	ENSXETG00000013897	accn4	amiloride-sensitive cation channel 4, pituitary [Source:Jamboree;Acc:XB-GENE-940165]	-	2223913	2229682	XtropNRSE552	ATCAGCACCACAGACAG	2179072	+	44824
GL172969.1	ENSXETG00000026990	pomp	proteasome maturation protein [Source:Jamboree;Acc:XB-GENE-5914496]	+	809266	813433	XtropNRSE315	TTCAGCACCACGGACAG	782951	+	26298
GL172969.1	ENSXETG00000010684	dnajc19	DnaJ (Hsp40) homolog, subfamily C, member 19 [Source:Jamboree;Acc:XB-GENE-5842912]	+	817768	823411	XtropNRSE315	TTCAGCACCACGGACAG	782951	+	34800
GL172642.1	ENSXETG00000003892	mylk3	myosin light chain kinase 3 [Source:Jamboree;Acc:XB-GENE-980367]	+	6243270	6258437	XtropNRSE728	TTCAGCACCACAGACAG	6339907	-	81470
GL172969.1	ENSXETG00000010688	fam188b	family with sequence similarity 188, member B [Source:Jamboree;Acc:XB-GENE-6456867]	+	841337	898966	XtropNRSE315	TTCAGCACCACGGACAG	782951	+	58369
GL173599.1	ENSXETG00000033204	KCNH4	potassium voltage-gated channel, subfamily H (eag-related), member 4 [Source:HGNC Symbol;Acc:6253]	+	187649	211080	XtropNRSE96	TTCAGCACCAAGGAGAG	137061	+	50571
GL172642.1	ENSXETG00000003891	orc6l	origin recognition complex, subunit 6 like [Source:Jamboree;Acc:XB-GENE-963541]	-	6263192	6269971	XtropNRSE728	TTCAGCACCACAGACAG	6339907	-	69936
GL172642.1	ENSXETG00000003889	vps35	vacuolar protein sorting 35 homolog [Source:Jamboree;Acc:XB-GENE-941152]	+	6282875	6311747	XtropNRSE728	TTCAGCACCACAGACAG	6339907	-	28160
GL172723.1	ENSXETG00000021480	pik3r1	phosphoinositide-3-kinase, regulatory subunit 1 (alpha) [Source:Jamboree;Acc:XB-GENE-6067221]	-	331610	368048	XtropNRSE534	GTTAGCACCAGAGACAG	297270	-	34323
GL172773.1	ENSXETG00000000729	qsox2	quiescin Q6 sulfhydryl oxidase 2 [Source:Jamboree;Acc:XB-GENE-986398]	+	2155564	2181190	XtropNRSE493	TTCAGCACCCTGGACAG	2193534	+	12344
GL173107.1	ENSXETG00000025910	wnt3a	wingless-type MMTV integration site family, member 3A [Source:Jamboree;Acc:XB-GENE-1217288]	+	97969	116459	XtropNRSE230	TTCAGAACCATGGAGAG	78495	+	19457
GL172757.1	ENSXETG00000022722	ing3	inhibitor of growth family, member 3 [Source:Jamboree;Acc:XB-GENE-972305]	+	1791437	1802208	XtropNRSE503	TTTAGAACCGAGGACAG	1894198	-	91990
GL172642.1	ENSXETG00000003880	LOC100498398	histamine H3 receptor-like [Source:EntrezGene;Acc:100498398]	-	6334739	6338733	XtropNRSE728	TTCAGCACCACAGACAG	6339907	-	1174
GL172785.1	ENSXETG00000022840	lphn1	latrophilin 1 [Source:Jamboree;Acc:XB-GENE-1012006]	-	1381108	1442505	XtropNRSE466	TTCAGCACCACAGACAG	1475257	+	32752
GL172773.1	ENSXETG00000000726	lhx3	LIM homeobox 3 [Source:Jamboree;Acc:XB-GENE-490075]	+	2194029	2217059	XtropNRSE493	TTCAGCACCCTGGACAG	2193534	+	478
GL173107.1	ENSXETG00000013910	obscn	obscurin, cytoskeletal calmodulin and titin-interacting RhoGEF [Source:Jamboree;Acc:XB-GENE-957361]	-	295140	366887	XtropNRSE231	TTCAGAACCTGAGCCAG	465365	-	98478
GL173107.1	ENSXETG00000013910	obscn	obscurin, cytoskeletal calmodulin and titin-interacting RhoGEF [Source:Jamboree;Acc:XB-GENE-957361]	-	295140	366887	XtropNRSE232	TTCAGAACCTGAGCCAG	465931	-	99044
GL172757.1	ENSXETG00000022726	XB-GENE-5839597	hypothetical protein LOC779566 [Source:Jamboree;Acc:XB-GENE-5839597]	+	1810698	1827111	XtropNRSE503	TTTAGAACCGAGGACAG	1894198	-	67087
GL173107.1	ENSXETG00000030550	LOC100488959	hypothetical protein LOC100488959 [Source:EntrezGene;Acc:100488959]	-	516899	518484	XtropNRSE231	TTCAGAACCTGAGCCAG	465365	-	51517
GL173107.1	ENSXETG00000030550	LOC100488959	hypothetical protein LOC100488959 [Source:EntrezGene;Acc:100488959]	-	516899	518484	XtropNRSE232	TTCAGAACCTGAGCCAG	465931	-	50951
GL173107.1	ENSXETG00000030550	LOC100488959	hypothetical protein LOC100488959 [Source:EntrezGene;Acc:100488959]	-	516899	518484	XtropNRSE233	TTCAGAGCCCGAGCCAG	471425	-	45457
GL172757.1	ENSXETG00000033347	C7orf58	chromosome 7 open reading frame 58 [Source:HGNC Symbol;Acc:26159]	+	1867046	1947247	XtropNRSE503	TTTAGAACCGAGGACAG	1894198	-	intragenic
GL173107.1	ENSXETG00000006176	c1orf69	chromosome 1 open reading frame 69 [Source:Jamboree;Acc:XB-GENE-992967]	-	535227	539678	XtropNRSE231	TTCAGAACCTGAGCCAG	465365	-	69845
GL173107.1	ENSXETG00000006176	c1orf69	chromosome 1 open reading frame 69 [Source:Jamboree;Acc:XB-GENE-992967]	-	535227	539678	XtropNRSE232	TTCAGAACCTGAGCCAG	465931	-	69279
GL173107.1	ENSXETG00000006176	c1orf69	chromosome 1 open reading frame 69 [Source:Jamboree;Acc:XB-GENE-992967]	-	535227	539678	XtropNRSE233	TTCAGAGCCCGAGCCAG	471425	-	63785
GL173107.1	ENSXETG00000006175	gjc2	gap junction protein, gamma 2, 47kDa [Source:Jamboree;Acc:XB-GENE-968864]	-	556038	562364	XtropNRSE231	TTCAGAACCTGAGCCAG	465365	-	90656
GL173107.1	ENSXETG00000006175	gjc2	gap junction protein, gamma 2, 47kDa [Source:Jamboree;Acc:XB-GENE-968864]	-	556038	562364	XtropNRSE232	TTCAGAACCTGAGCCAG	465931	-	90090
GL173107.1	ENSXETG00000006175	gjc2	gap junction protein, gamma 2, 47kDa [Source:Jamboree;Acc:XB-GENE-968864]	-	556038	562364	XtropNRSE233	TTCAGAGCCCGAGCCAG	471425	-	84596
GL172663.1	ENSXETG00000010344	plk1	polo-like kinase 1 [Source:Jamboree;Acc:XB-GENE-941540]	+	1086016	1092565	XtropNRSE657	GTCAGAACCAAAGACAG	1174660	-	82095
GL172757.1	ENSXETG00000022727	wnt16	wingless-type MMTV integration site family, member 16 [Source:Jamboree;Acc:XB-GENE-484267]	+	1966985	1981339	XtropNRSE503	TTTAGAACCGAGGACAG	1894198	-	72770
GL173215.1	ENSXETG00000000518	papd4	PAP associated domain containing 4 [Source:Jamboree;Acc:XB-GENE-1217408]	-	203226	224318	XtropNRSE180	TTCAGCACCACGGAGAG	234116	-	9798
GL173215.1	ENSXETG00000000518	papd4	PAP associated domain containing 4 [Source:Jamboree;Acc:XB-GENE-1217408]	-	203226	224318	XtropNRSE181	TTTAGAGCCAGAGCCAG	318105	-	93787
GL172723.1	ENSXETG00000021460	sfrs12	splicing factor, arginine/serine-rich 12 [Source:Jamboree;Acc:XB-GENE-491758]	-	1097296	1118653	XtropNRSE535	GTTAGAACCCAGGCCAG	1090614	+	6665
GL172663.1	ENSXETG00000010337	ern2	endoplasmic reticulum to nucleus signaling 2 [Source:Jamboree;Acc:XB-GENE-4594134]	-	1095358	1112901	XtropNRSE657	GTCAGAACCAAAGACAG	1174660	-	61759
GL172723.1	ENSXETG00000000448	erbb2ip	erbb2 interacting protein [Source:Jamboree;Acc:XB-GENE-977040]	-	1130251	1233556	XtropNRSE535	GTTAGAACCCAGGCCAG	1090614	+	39620
GL173215.1	ENSXETG00000000519	homer1	homer homolog 1 [Source:Jamboree;Acc:XB-GENE-5807410]	+	235632	277954	XtropNRSE180	TTCAGCACCACGGAGAG	234116	-	1499
GL173215.1	ENSXETG00000000519	homer1	homer homolog 1 [Source:Jamboree;Acc:XB-GENE-5807410]	+	235632	277954	XtropNRSE181	TTTAGAGCCAGAGCCAG	318105	-	40151
GL172781.1	ENSXETG00000017866	aven	apoptosis, caspase activation inhibitor [Source:Jamboree;Acc:XB-GENE-6456683]	-	91646	270611	XtropNRSE450	TTCAGCGCCACAGAGAG	80807	+	10822
GL173215.1	ENSXETG00000000520	jmy	junction mediating and regulatory protein, p53 cofactor [Source:Jamboree;Acc:XB-GENE-5832535]	-	291360	328647	XtropNRSE180	TTCAGCACCACGGAGAG	234116	-	57227
GL173215.1	ENSXETG00000000520	jmy	junction mediating and regulatory protein, p53 cofactor [Source:Jamboree;Acc:XB-GENE-5832535]	-	291360	328647	XtropNRSE181	TTTAGAGCCAGAGCCAG	318105	-	57227
GL173215.1	ENSXETG00000000520	jmy	junction mediating and regulatory protein, p53 cofactor [Source:Jamboree;Acc:XB-GENE-5832535]	-	291360	328647	XtropNRSE181	TTTAGAGCCAGAGCCAG	318105	-	intragenic
GL172836.1	ENSXETG00000014905	lama2	laminin, alpha 2 [Source:Jamboree;Acc:XB-GENE-953878]	+	421550	451151	XtropNRSE399	TTCAGCACCTTGGACAG	344233	+	77300
GL172663.1	ENSXETG00000010336	pigq	phosphatidylinositol glycan anchor biosynthesis, class Q [Source:Jamboree;Acc:XB-GENE-5867565]	-	1117389	1134944	XtropNRSE657	GTCAGAACCAAAGACAG	1174660	-	39716
GL173215.1	ENSXETG00000000523	bhmt	betaine--homocysteine S-methyltransferase [Source:Jamboree;Acc:XB-GENE-1008382]	-	360593	370113	XtropNRSE181	TTTAGAGCCAGAGCCAG	318105	-	42471
GL173314.1	ENSXETG00000017135	fat1	FAT tumor suppressor homolog 1 [Source:Jamboree;Acc:XB-GENE-920279]	-	204016	297072	XtropNRSE157	GTCAGCGCCACAGAGAG	195430	+	8569
GL172663.1	ENSXETG00000030878	NHLRC4	NHL repeat containing 4 [Source:HGNC Symbol;Acc:26700]	-	1138217	1140681	XtropNRSE657	GTCAGAACCAAAGACAG	1174660	-	33979
GL172663.1	ENSXETG00000010335	asb8	ankyrin repeat and SOCS box-containing 8 [Source:Jamboree;Acc:XB-GENE-6049046]	+	1147796	1150160	XtropNRSE657	GTCAGAACCAAAGACAG	1174660	-	24500
GL172663.1	ENSXETG00000031713	C16orf11	chromosome 16 open reading frame 11 [Source:HGNC Symbol;Acc:14139]	-	1158091	1160511	XtropNRSE657	GTCAGAACCAAAGACAG	1174660	-	14149
GL172663.1	ENSXETG00000010331	solh	small optic lobes homolog [Source:Jamboree;Acc:XB-GENE-5926484]	-	1198151	1225210	XtropNRSE657	GTCAGAACCAAAGACAG	1174660	-	23474
GL173215.1	ENSXETG00000000527	dmgdh	dimethylglycine dehydrogenase [Source:Jamboree;Acc:XB-GENE-994138]	+	370546	390124	XtropNRSE181	TTTAGAGCCAGAGCCAG	318105	-	52424
GL172663.1	ENSXETG00000010330	rab11fip3	RAB11 family interacting protein 3 (class II) [Source:Jamboree;Acc:XB-GENE-6042108]	-	1237630	1280128	XtropNRSE657	GTCAGAACCAAAGACAG	1174660	-	62953
GL172650.1	ENSXETG00000001377	prkar1a	protein kinase, cAMP-dependent, regulatory, type I, alpha (tissue specific extinguisher 1) [Source:Jamboree;Acc:XB-GENE-856481]	+	218092	275368	XtropNRSE704	TTCAGCACCTTGGACAG	134701	+	83374
GL173215.1	ENSXETG00000000542	arsb	arylsulfatase B [Source:Jamboree;Acc:XB-GENE-962085]	+	396195	456708	XtropNRSE181	TTTAGAGCCAGAGCCAG	318105	-	78073
GL173182.1	ENSXETG00000027152	pcdhgc5	protocadherin gamma subfamily C, 5 [Source:Jamboree;Acc:XB-GENE-993915]	+	418123	433800	XtropNRSE193	CTCAGAACCACGGCGAG	511408	+	77608
GL173092.1	ENSXETG00000032517	B0BMM6_XENTR	LOC100145077 protein [Source:UniProtKB/TrEMBL;Acc:B0BMM6]	-	552507	561278	XtropNRSE234	TTCAGCACCCGGGACAG	652330	-	91052
GL173182.1	ENSXETG00000002715	Q28FT7_XENTR	Diaphanous homolog 1 (Drosophila) [Source:UniProtKB/TrEMBL;Acc:Q28FT7]	-	467043	598902	XtropNRSE193	CTCAGAACCACGGCGAG	511408	+	intragenic
GL172682.1	ENSXETG00000007541	fbxl7	F-box and leucine-rich repeat protein 7 [Source:Jamboree;Acc:XB-GENE-964543]	+	1069821	1074957	XtropNRSE608	TTCAGCACCAGGGCCAG	1143511	-	68554
GL172682.1	ENSXETG00000007540	2012-03-11	membrane-associated ring finger (C3HC4) 11 [Source:Jamboree;Acc:XB-GENE-982895]	-	1112439	1125536	XtropNRSE608	TTCAGCACCAGGGCCAG	1143511	-	17975
GL172682.1	ENSXETG00000007539	znf622	zinc finger protein 622 [Source:Jamboree;Acc:XB-GENE-982881]	-	1228024	1236938	XtropNRSE608	TTCAGCACCAGGGCCAG	1143511	-	84496
GL173092.1	ENSXETG00000009626	cenpi	centromere protein I [Source:Jamboree;Acc:XB-GENE-1013447]	-	573934	589390	XtropNRSE234	TTCAGCACCCGGGACAG	652330	-	62940
GL173092.1	ENSXETG00000009626	cenpi	centromere protein I [Source:Jamboree;Acc:XB-GENE-1013447]	-	573934	589390	XtropNRSE235	TTCAGCACCTGGGACAG	674114	+	84724
GL172871.1	ENSXETG00000009226	sbf2	SET binding factor 2 [Source:Jamboree;Acc:XB-GENE-1004468]	-	266759	383466	XtropNRSE375	ATCAGCACCTTGGAGAG	376237	+	intragenic
GL172716.1	ENSXETG00000026002	NP_001037927.1	hypothetical protein LOC733544 [Source:RefSeq peptide;Acc:NP_001037927]	-	1935476	1941410	XtropNRSE546	TTCAGCACCATGGAGAG	2031552	-	90142
GL173092.1	ENSXETG00000009628	pdzd11	PDZ domain containing 11 [Source:Jamboree;Acc:XB-GENE-5820631]	+	592355	598308	XtropNRSE234	TTCAGCACCCGGGACAG	652330	-	54022
GL173092.1	ENSXETG00000009628	pdzd11	PDZ domain containing 11 [Source:Jamboree;Acc:XB-GENE-5820631]	+	592355	598308	XtropNRSE235	TTCAGCACCTGGGACAG	674114	+	75806
GL172716.1	ENSXETG00000026001	alox5ap	arachidonate 5-lipoxygenase-activating protein [Source:Jamboree;Acc:XB-GENE-492422]	-	1944384	1954365	XtropNRSE546	TTCAGCACCATGGAGAG	2031552	-	77187
GL173092.1	ENSXETG00000026177	gabra3	gamma-aminobutyric acid (GABA) A receptor, alpha 3 [Source:Jamboree;Acc:XB-GENE-992774]	-	608721	634464	XtropNRSE234	TTCAGCACCCGGGACAG	652330	-	17866
GL173092.1	ENSXETG00000026177	gabra3	gamma-aminobutyric acid (GABA) A receptor, alpha 3 [Source:Jamboree;Acc:XB-GENE-992774]	-	608721	634464	XtropNRSE235	TTCAGCACCTGGGACAG	674114	+	39650
GL172716.1	ENSXETG00000019167	uspl1	ubiquitin specific peptidase like 1 [Source:Jamboree;Acc:XB-GENE-984428]	-	1962193	1976330	XtropNRSE546	TTCAGCACCATGGAGAG	2031552	-	55222
GL172716.1	ENSXETG00000019166	hmgb1	high-mobility group box 1 [Source:Jamboree;Acc:XB-GENE-1001206]	+	2001032	2009786	XtropNRSE546	TTCAGCACCATGGAGAG	2031552	-	21766
GL172650.1	ENSXETG00000024035	nptx2	neuronal pentraxin 2 [Source:Jamboree;Acc:XB-GENE-998773]	-	1911878	1926280	XtropNRSE706	GTCAGCACCTCGGAGAG	1925313	+	intragenic
GL172716.1	ENSXETG00000031073	LOC100489961	katanin p60 ATPase-containing subunit A-like 1-like [Source:EntrezGene;Acc:100489961]	+	2054560	2083890	XtropNRSE546	TTCAGCACCATGGAGAG	2031552	-	22991
GL172650.1	ENSXETG00000024036	baiap2l1	BAI1-associated protein 2-like 1 [Source:Jamboree;Acc:XB-GENE-483812]	+	1941246	1987925	XtropNRSE706	GTCAGCACCTCGGAGAG	1925313	+	15916
GL173182.1	ENSXETG00000002708	hdac3	histone deacetylase 3 [Source:Jamboree;Acc:XB-GENE-481106]	-	604774	622185	XtropNRSE193	CTCAGAACCACGGCGAG	511408	+	93349
GL172716.1	ENSXETG00000026000	ubl3	ubiquitin-like 3 [Source:Jamboree;Acc:XB-GENE-951598]	+	2219526	2276817	XtropNRSE547	ATTAGCACCACGGACAG	2356690	+	79873
GL172716.1	ENSXETG00000026000	ubl3	ubiquitin-like 3 [Source:Jamboree;Acc:XB-GENE-951598]	+	2219526	2276817	XtropNRSE548	ATTAGCACCACGGACAG	2358617	+	81800
GL173092.1	ENSXETG00000009630	LOC100496398	gamma-aminobutyric acid receptor subunit beta-4-like [Source:EntrezGene;Acc:100496398]	+	713324	741955	XtropNRSE234	TTCAGCACCCGGGACAG	652330	-	60977
GL173092.1	ENSXETG00000009630	LOC100496398	gamma-aminobutyric acid receptor subunit beta-4-like [Source:EntrezGene;Acc:100496398]	+	713324	741955	XtropNRSE235	TTCAGCACCTGGGACAG	674114	+	39193
GL172716.1	ENSXETG00000005504	slc7a1	solute carrier family 7 (cationic amino acid transporter, y+ system), member 1 [Source:Jamboree;Acc:XB-GENE-984439]	+	2309904	2319871	XtropNRSE547	ATTAGCACCACGGACAG	2356690	+	36819
GL172716.1	ENSXETG00000005504	slc7a1	solute carrier family 7 (cationic amino acid transporter, y+ system), member 1 [Source:Jamboree;Acc:XB-GENE-984439]	+	2309904	2319871	XtropNRSE548	ATTAGCACCACGGACAG	2358617	+	38746
GL172650.1	ENSXETG00000024037	bri3	brain protein I3 [Source:Jamboree;Acc:XB-GENE-949087]	-	1992920	2003773	XtropNRSE706	GTCAGCACCTCGGAGAG	1925313	+	67590
GL173085.1	ENSXETG00000015112	cadm4	cell adhesion molecule 4 [Source:Jamboree;Acc:XB-GENE-992659]	+	338900	365668	XtropNRSE239	CTCAGCACCCTGGCCAG	465317	+	99649
GL172650.1	ENSXETG00000024038	tecpr1	tectonin beta-propeller repeat containing 1 [Source:Jamboree;Acc:XB-GENE-5865975]	+	2010803	2062814	XtropNRSE706	GTCAGCACCTCGGAGAG	1925313	+	85473
GL173092.1	ENSXETG00000009637	nup62	nucleoporin 62kDa [Source:Jamboree;Acc:XB-GENE-6257978]	-	763624	781057	XtropNRSE235	TTCAGCACCTGGGACAG	674114	+	89493
GL172716.1	ENSXETG00000005518	mtus2	microtubule associated tumor suppressor candidate 2 [Source:Jamboree;Acc:XB-GENE-6048929]	-	2325516	2348854	XtropNRSE547	ATTAGCACCACGGACAG	2356690	+	7836
GL172716.1	ENSXETG00000005518	mtus2	microtubule associated tumor suppressor candidate 2 [Source:Jamboree;Acc:XB-GENE-6048929]	-	2325516	2348854	XtropNRSE548	ATTAGCACCACGGACAG	2358617	+	9763
GL173085.1	ENSXETG00000033138	PLAUR	plasminogen activator, urokinase receptor [Source:HGNC Symbol;Acc:9053]	+	486076	490253	XtropNRSE239	CTCAGCACCCTGGCCAG	465317	+	20742
GL172716.1	ENSXETG00000032137	LOC100492828	solute carrier family 46 member 3-like [Source:EntrezGene;Acc:100492828]	+	2601386	2614144	XtropNRSE549	TTCAGCACCTTAGACAG	2697469	-	83325
GL172716.1	ENSXETG00000011791	flt1	fms-related tyrosine kinase 1 (vascular endothelial growth factor/vascular permeability factor receptor) [Source:Jamboree;Acc:XB-GENE-6495121]	+	2676922	2709403	XtropNRSE549	TTCAGCACCTTAGACAG	2697469	-	intragenic
GL172806.1	ENSXETG00000018279	slc7a10	solute carrier family 7, (neutral amino acid transporter, y+ system) member 10 [Source:Jamboree;Acc:XB-GENE-987435]	+	1740300	1755602	XtropNRSE427	ATCAGCACCCTGGACAG	1736641	+	3642
GL172716.1	ENSXETG00000011794	pan3	PAN3 poly(A) specific ribonuclease subunit homolog [Source:Jamboree;Acc:XB-GENE-5731378]	-	2744127	2781398	XtropNRSE549	TTCAGCACCTTAGACAG	2697469	-	46641
GL172723.1	ENSXETG00000014811	rnf180	ring finger protein 180 [Source:Jamboree;Acc:XB-GENE-1011560]	-	1970924	2014040	XtropNRSE536	TTCAGCACCCCGGACAG	2088579	-	74539
GL172806.1	ENSXETG00000033897	LOC100494496	low-density lipoprotein receptor-related protein 3-like [Source:EntrezGene;Acc:100494496]	-	1786585	1800414	XtropNRSE427	ATCAGCACCCTGGACAG	1736641	+	49927
GL172682.1	ENSXETG00000020440	cdh12	cadherin 12, type 2 (N-cadherin 2) [Source:Jamboree;Acc:XB-GENE-982876]	-	3120608	3166559	XtropNRSE610	GTTAGCGCCAGGGCGAG	3240414	-	73855
GL172749.1	ENSXETG00000030792	LOC100490137	synaptic vesicle glycoprotein 2C-like [Source:EntrezGene;Acc:100490137]	+	2325133	2387982	XtropNRSE510	CTCAGAGCCTTGGACAG	2430670	+	42688
GL172651.1	ENSXETG00000011481	col18a1	collagen, type XVIII, alpha 1 [Source:Jamboree;Acc:XB-GENE-941368]	-	3602965	3711218	XtropNRSE696	ATCAGCACCACGGCCAG	3801369	+	90151
GL172749.1	ENSXETG00000003339	iqgap2	IQ motif containing GTPase activating protein 2 [Source:Jamboree;Acc:XB-GENE-5752023]	+	2431849	2588798	XtropNRSE510	CTCAGAGCCTTGGACAG	2430670	+	1162
GL173315.1	ENSXETG00000016574	tbca	tubulin folding cofactor A [Source:Jamboree;Acc:XB-GENE-490490]	+	104620	125982	XtropNRSE156	TTCAGCACCATGGACAG	155405	-	29423
GL173315.1	ENSXETG00000017073	otp	orthopedia homeobox [Source:Jamboree;Acc:XB-GENE-485230]	+	153404	161826	XtropNRSE156	TTCAGCACCATGGACAG	155405	-	intragenic
GL173315.1	ENSXETG00000017074	wdr41	WD repeat domain 41 [Source:Jamboree;Acc:XB-GENE-1016936]	+	253372	269986	XtropNRSE156	TTCAGCACCATGGACAG	155405	-	97950
GL172677.1	ENSXETG00000000910	arl8a	ADP-ribosylation factor-like 8A [Source:Jamboree;Acc:XB-GENE-866659]	-	2993235	3023340	XtropNRSE629	GTCAGCACCTGGGCCAG	3086916	-	63576
GL172677.1	ENSXETG00000000933	rbbp5	retinoblastoma binding protein 5 [Source:Jamboree;Acc:XB-GENE-942063]	+	3072838	3089148	XtropNRSE629	GTCAGCACCTGGGCCAG	3086916	-	intragenic
GL173300.1	ENSXETG00000001078	adprh	ADP-ribosylarginine hydrolase [Source:Jamboree;Acc:XB-GENE-5783598]	-	97344	107588	XtropNRSE158	TTCAGCACCTTGGACAG	150115	+	42527
GL172677.1	ENSXETG00000033722	NP_001072523.1	G protein-coupled receptor 37 like 1 [Source:RefSeq peptide;Acc:NP_001072523]	-	3097179	3101157	XtropNRSE629	GTCAGCACCTGGGCCAG	3086916	-	10246
GL172677.1	ENSXETG00000031510	ELF3	E74-like factor 3 (ets domain transcription factor, epithelial-specific ) [Source:HGNC Symbol;Acc:3318]	-	3144819	3150808	XtropNRSE629	GTCAGCACCTGGGCCAG	3086916	-	57886
GL172677.1	ENSXETG00000000963	rnpep	arginyl aminopeptidase (aminopeptidase B) [Source:Jamboree;Acc:XB-GENE-971412]	-	3178471	3190201	XtropNRSE629	GTCAGCACCTGGGCCAG	3086916	-	91538
GL172651.1	ENSXETG00000001331	znf804a	zinc finger protein 804A [Source:Jamboree;Acc:XB-GENE-6458561]	-	3764872	3772451	XtropNRSE696	ATCAGCACCACGGCCAG	3801369	+	28918
GL173093.1	ENSXETG00000005500	lrpap1	low density lipoprotein receptor-related protein associated protein 1 [Source:Jamboree;Acc:XB-GENE-946427]	-	663793	683083	XtropNRSE229	GTTAGCACCTTAGCCAG	776623	+	93540
GL172781.1	ENSXETG00000012316	slc25a21	solute carrier family 25 (mitochondrial oxodicarboxylate carrier), member 21 [Source:Jamboree;Acc:XB-GENE-943812]	+	1382509	1591905	XtropNRSE451	ATCAGAGCCTCAGAGAG	1338216	+	44276
GL172890.1	ENSXETG00000021125	bbs9	Bardet-Biedl syndrome 9 [Source:Jamboree;Acc:XB-GENE-954596]	+	412433	574761	XtropNRSE358	TTCAGCACCATGGACAG	648786	-	74025
GL172962.1	ENSXETG00000021988	dcdc2	doublecortin domain containing 2 [Source:Jamboree;Acc:XB-GENE-1013018]	+	113046	184688	XtropNRSE316	TTCAGCACCAGGGAGAG	214640	-	29952
GL172962.1	ENSXETG00000021990	nrsn1	neurensin 1 [Source:Jamboree;Acc:XB-GENE-1005881]	-	199859	215251	XtropNRSE316	TTCAGCACCAGGGAGAG	214640	-	intragenic
GL172890.1	ENSXETG00000021129	bmper	BMP binding endothelial regulator [Source:Jamboree;Acc:XB-GENE-480927]	+	771711	887531	XtropNRSE359	CTTAGAGCCCTAGACAG	780505	-	intragenic
GL172663.1	ENSXETG00000017294	prkcb	protein kinase C, beta [Source:Jamboree;Acc:XB-GENE-486491]	+	2477745	2608543	XtropNRSE658	TTCAGCACCACGGAGAG	2645043	+	36500
GL173370.1	ENSXETG00000015456	muc3a	mucin 3A, cell surface associated [Source:Jamboree;Acc:XB-GENE-1013890]	+	1	14422	XtropNRSE145	TTCAGCACCAGGGACAG	89067	+	74645
GL173370.1	ENSXETG00000015448	serpine1	serpin peptidase inhibitor, clade E (nexin, plasminogen activator inhibitor type 1), member 1 [Source:Jamboree;Acc:XB-GENE-969639]	+	46126	51716	XtropNRSE145	TTCAGCACCAGGGACAG	89067	+	37351
GL173370.1	ENSXETG00000015447	ap1s1	adaptor-related protein complex 1, sigma 1 subunit [Source:Jamboree;Acc:XB-GENE-1009051]	+	63574	66157	XtropNRSE145	TTCAGCACCAGGGACAG	89067	+	22910
GL173370.1	ENSXETG00000015446	XB-GENE-5892958	hypothetical protein LOC100127817 [Source:Jamboree;Acc:XB-GENE-5892958]	-	141765	145164	XtropNRSE145	TTCAGCACCAGGGACAG	89067	+	52681
GL173370.1	ENSXETG00000033494	LOC100495706	putative N-acetyltransferase C7orf52-like [Source:EntrezGene;Acc:100495706]	-	151174	153633	XtropNRSE145	TTCAGCACCAGGGACAG	89067	+	62090
GL173370.1	ENSXETG00000015442	syt4	synaptotagmin 4 [Source:Jamboree;Acc:XB-GENE-5963049]	+	288494	308404	XtropNRSE146	TTCAGCACCCTGGACAG	288340	+	137
GL172864.1	ENSXETG00000021148	znf532	zinc finger protein 532 [Source:Jamboree;Acc:XB-GENE-491148]	+	432101	449521	XtropNRSE377	CTCAGCACCACAGACAG	541996	+	92475
GL172803.1	ENSXETG00000020429	krt5.2	keratin 5, gene 2 [Source:Jamboree;Acc:XB-GENE-876246]	+	312701	317757	XtropNRSE428	ATCAGCGCCAAGGAGAG	397567	-	79810
GL172864.1	ENSXETG00000027226	sec11c	SEC11 homolog C [Source:Jamboree;Acc:XB-GENE-489257]	+	498519	526145	XtropNRSE377	CTCAGCACCACAGACAG	541996	+	15851
GL173193.1	ENSXETG00000034352	NP_001123671.1	hypothetical protein LOC100170421 [Source:RefSeq peptide;Acc:NP_001123671]	-	432146	455416	XtropNRSE192	CTTAGAGCCTTAGCCAG	506051	-	50635
GL173193.1	ENSXETG00000033504	mr1	major histocompatibility complex, class I-related [Source:EntrezGene;Acc:100145005]	-	511162	521252	XtropNRSE192	CTTAGAGCCTTAGCCAG	506051	-	5094
GL173193.1	ENSXETG00000032895	LOC100493954	zinc-alpha-2-glycoprotein-like [Source:EntrezGene;Acc:100493954]	-	529833	540780	XtropNRSE192	CTTAGAGCCTTAGCCAG	506051	-	23765
GL172864.1	ENSXETG00000021153	grp	gastrin-releasing peptide [Source:Jamboree;Acc:XB-GENE-489266]	+	542068	551476	XtropNRSE377	CTCAGCACCACAGACAG	541996	+	55
GL172864.1	ENSXETG00000021154	rax	retina and anterior neural fold homeobox [Source:Jamboree;Acc:XB-GENE-492665]	-	566702	571308	XtropNRSE377	CTCAGCACCACAGACAG	541996	+	24689
GL173193.1	ENSXETG00000030785	NP_001123818.1	hypothetical protein LOC100170569 [Source:RefSeq peptide;Acc:NP_001123818]	-	585856	595610	XtropNRSE192	CTTAGAGCCTTAGCCAG	506051	-	79788
GL173075.1	ENSXETG00000020280	fam171a1	family with sequence similarity 171, member A1 [Source:Jamboree;Acc:XB-GENE-5725404]	+	711477	777135	XtropNRSE242	TTCAGAGCCAAGGACAG	833618	-	56483
GL172663.1	ENSXETG00000016110	cacng3	calcium channel, voltage-dependent, gamma subunit 3 [Source:Jamboree;Acc:XB-GENE-1010716]	+	2645483	2696359	XtropNRSE658	TTCAGCACCACGGAGAG	2645043	+	423
GL172864.1	ENSXETG00000021157	cplx4	complexin 4 [Source:Jamboree;Acc:XB-GENE-920747]	-	592532	599249	XtropNRSE377	CTCAGCACCACAGACAG	541996	+	50519
GL172864.1	ENSXETG00000021159	lman1	lectin, mannose-binding, 1 [Source:Jamboree;Acc:XB-GENE-492680]	-	611138	628597	XtropNRSE377	CTCAGCACCACAGACAG	541996	+	69125
GL173075.1	ENSXETG00000020282	itga8	integrin, alpha 8 [Source:Jamboree;Acc:XB-GENE-961825]	-	811973	912901	XtropNRSE242	TTCAGAGCCAAGGACAG	833618	-	intragenic
GL173075.1	ENSXETG00000020282	itga8	integrin, alpha 8 [Source:Jamboree;Acc:XB-GENE-961825]	-	811973	912901	XtropNRSE243	TTCAGCACCTAGGCCAG	1007234	+	94333
GL172663.1	ENSXETG00000016106	caskin1	CASK interacting protein 1 [Source:Jamboree;Acc:XB-GENE-492082]	-	2712865	2752898	XtropNRSE658	TTCAGCACCACGGAGAG	2645043	+	67805
GL173449.1	ENSXETG00000023224	gabrg2	gamma-aminobutyric acid (GABA) A receptor, gamma 2 [Source:Jamboree;Acc:XB-GENE-5949005]	-	117220	180681	XtropNRSE120	TTCAGCACCATGGACAG	179995	-	intragenic
GL172651.1	ENSXETG00000014068	neurod1	neurogenic differentiation 1 [Source:Jamboree;Acc:XB-GENE-963757]	+	4583788	4586196	XtropNRSE697	TTCAGCACCTTGGAGAG	4663596	-	77400
GL172663.1	ENSXETG00000034316	LOC100494095	hexosaminidase D-like [Source:EntrezGene;Acc:100494095]	-	2851069	2871098	XtropNRSE659	CTTAGAGCCTGAGACAG	2909232	-	38134
GL172651.1	ENSXETG00000014070	cerkl	ceramide kinase-like [Source:Jamboree;Acc:XB-GENE-6035280]	+	4652395	4688336	XtropNRSE697	TTCAGCACCTTGGAGAG	4663596	-	intragenic
GL173449.1	ENSXETG00000031147	LOC100490334	gamma-aminobutyric acid receptor subunit alpha-1-like [Source:EntrezGene;Acc:100490334]	-	248891	296629	XtropNRSE120	TTCAGCACCATGGACAG	179995	-	68879
GL172651.1	ENSXETG00000014072	itga4	integrin, alpha 4 (antigen CD49D, alpha 4 subunit of VLA-4 receptor) [Source:Jamboree;Acc:XB-GENE-960093]	-	4694901	4761322	XtropNRSE697	TTCAGCACCTTGGAGAG	4663596	-	31288
GL172663.1	ENSXETG00000016102	mlst8	MTOR associated protein, LST8 homolog [Source:Jamboree;Acc:XB-GENE-981763]	+	2883149	2891326	XtropNRSE659	CTTAGAGCCTGAGACAG	2909232	-	17906
GL173011.1	ENSXETG00000018685	fam46a	family with sequence similarity 46, member A [Source:Jamboree;Acc:XB-GENE-5843475]	+	964639	966968	XtropNRSE280	ATTAGAACCTCGGCCAG	1054345	+	87377
GL172663.1	ENSXETG00000030772	C16orf79	chromosome 16 open reading frame 79 [Source:HGNC Symbol;Acc:28309]	-	2893184	2896396	XtropNRSE659	CTTAGAGCCTGAGACAG	2909232	-	12836
GL172663.1	ENSXETG00000016097	pgp	phosphoglycolate phosphatase [Source:Jamboree;Acc:XB-GENE-999283]	-	2909511	2912637	XtropNRSE659	CTTAGAGCCTGAGACAG	2909232	-	262
GL172663.1	ENSXETG00000016091	e4f1	E4F transcription factor 1 [Source:Jamboree;Acc:XB-GENE-981732]	+	2920672	2936907	XtropNRSE659	CTTAGAGCCTGAGACAG	2909232	-	11423
GL172803.1	ENSXETG00000020412	krt5.3	keratin 5, gene 3 [Source:Jamboree;Acc:XB-GENE-876286]	+	365197	370114	XtropNRSE428	ATCAGCGCCAAGGAGAG	397567	-	27453
GL172644.1	ENSXETG00000015075	plcb4	phospholipase C, beta 4 [Source:Jamboree;Acc:XB-GENE-1010443]	+	65221	237802	XtropNRSE720	TTTAGCACCATAGCCAG	296917	+	59115
GL172644.1	ENSXETG00000015075	plcb4	phospholipase C, beta 4 [Source:Jamboree;Acc:XB-GENE-1010443]	+	65221	237802	XtropNRSE721	TTCAGCACCTCGGAGAG	299811	+	62009
GL172644.1	ENSXETG00000015075	plcb4	phospholipase C, beta 4 [Source:Jamboree;Acc:XB-GENE-1010443]	+	65221	237802	XtropNRSE722	TTCAGCACCTCGGACAG	299850	+	62048
GL172788.1	ENSXETG00000021256	slc25a46	solute carrier family 25, member 46 [Source:Jamboree;Acc:XB-GENE-5803974]	-	813558	833472	XtropNRSE449	GTTAGAACCTGAGAGAG	875164	+	41692
GL172663.1	ENSXETG00000016089	zdhhc4	zinc finger, DHHC-type containing 4 [Source:Jamboree;Acc:XB-GENE-981756]	-	2938700	2941902	XtropNRSE659	CTTAGAGCCTGAGACAG	2909232	-	29451
GL172803.1	ENSXETG00000020417	krt5.7	keratin 5, gene 7 [Source:Jamboree;Acc:XB-GENE-876869]	-	399403	405646	XtropNRSE428	ATCAGCGCCAAGGAGAG	397567	-	1819
GL172788.1	ENSXETG00000021258	tmem232	transmembrane protein 232 [Source:Jamboree;Acc:XB-GENE-953024]	+	841822	880170	XtropNRSE449	GTTAGAACCTGAGAGAG	875164	+	intragenic
GL172663.1	ENSXETG00000016085	grid2ip	glutamate receptor, ionotropic, delta 2 (Grid2) interacting protein [Source:Jamboree;Acc:XB-GENE-981804]	+	2951670	2996050	XtropNRSE659	CTTAGAGCCTGAGACAG	2909232	-	42421
GL172668.1	ENSXETG00000023585	dpysl4	dihydropyrimidinase-like 4 [Source:Jamboree;Acc:XB-GENE-960292]	-	196248	231324	XtropNRSE646	TTCAGCACCACGGACAG	318486	+	87162
GL173075.1	ENSXETG00000020297	fam188a	family with sequence similarity 188, member A [Source:Jamboree;Acc:XB-GENE-957056]	-	948149	1005717	XtropNRSE243	TTCAGCACCTAGGCCAG	1007234	+	1517
GL172988.1	ENSXETG00000008170	XB-GENE-992380	Putative ortholog of serine/threonine-protein kinase PRKY (EC 2.7.1.37), 1 of 1 [Source:Jamboree;Acc:XB-GENE-992380]	+	531378	535294	XtropNRSE295	GTTAGAGCCAGGGAGAG	617498	+	82204
GL172663.1	ENSXETG00000016071	slc5a11	solute carrier family 5 (sodium/glucose cotransporter), member 11 [Source:Jamboree;Acc:XB-GENE-1010719]	+	3001262	3015870	XtropNRSE659	CTTAGAGCCTGAGACAG	2909232	-	92013
GL172988.1	ENSXETG00000009467	pipox	pipecolic acid oxidase [Source:Jamboree;Acc:XB-GENE-1013122]	-	549532	571959	XtropNRSE295	GTTAGAGCCAGGGAGAG	617498	+	45539
GL173156.1	ENSXETG00000011623	tyk2	tyrosine kinase 2 [Source:Jamboree;Acc:XB-GENE-993652]	-	151015	172270	XtropNRSE209	GTCAGAACCTTGGAGAG	257966	+	85696
GL172644.1	ENSXETG00000015086	c20orf103	chromosome 20 open reading frame 103 [Source:Jamboree;Acc:XB-GENE-941198]	+	299868	313239	XtropNRSE720	TTTAGCACCATAGCCAG	296917	+	2934
GL172644.1	ENSXETG00000015086	c20orf103	chromosome 20 open reading frame 103 [Source:Jamboree;Acc:XB-GENE-941198]	+	299868	313239	XtropNRSE721	TTCAGCACCTCGGAGAG	299811	+	40
GL172644.1	ENSXETG00000015086	c20orf103	chromosome 20 open reading frame 103 [Source:Jamboree;Acc:XB-GENE-941198]	+	299868	313239	XtropNRSE722	TTCAGCACCTCGGACAG	299850	+	1
GL172797.1	ENSXETG00000021272	znf385a	zinc finger protein 385A [Source:Jamboree;Acc:XB-GENE-987183]	+	1728946	1757384	XtropNRSE432	ATCAGCACCTTAGAGAG	1781764	+	24380
GL172864.1	ENSXETG00000015595	npr3	natriuretic peptide receptor C/guanylate cyclase C (atrionatriuretic peptide receptor C) [Source:Jamboree;Acc:XB-GENE-1012470]	+	1338688	1388213	XtropNRSE378	TTCAGCACCTTGGACAG	1425596	-	37383
GL172854.1	ENSXETG00000018690	c21orf70	chromosome 21 open reading frame 70 [Source:Jamboree;Acc:XB-GENE-954075]	+	1408764	1497459	XtropNRSE383	GTCAGCACCATGGAGAG	1561657	+	64198
GL172644.1	ENSXETG00000015090	pak7	p21 protein (Cdc42/Rac)-activated kinase 7 [Source:Jamboree;Acc:XB-GENE-960008]	-	321056	369939	XtropNRSE720	TTTAGCACCATAGCCAG	296917	+	24122
GL172644.1	ENSXETG00000015090	pak7	p21 protein (Cdc42/Rac)-activated kinase 7 [Source:Jamboree;Acc:XB-GENE-960008]	-	321056	369939	XtropNRSE721	TTCAGCACCTCGGAGAG	299811	+	21228
GL172644.1	ENSXETG00000015090	pak7	p21 protein (Cdc42/Rac)-activated kinase 7 [Source:Jamboree;Acc:XB-GENE-960008]	-	321056	369939	XtropNRSE722	TTCAGCACCTCGGACAG	299850	+	21189
GL172797.1	ENSXETG00000021274	gpr84	G protein-coupled receptor 84 [Source:Jamboree;Acc:XB-GENE-491098]	+	1781205	1785867	XtropNRSE432	ATCAGCACCTTAGAGAG	1781764	+	intragenic
GL173353.1	ENSXETG00000003702	ndufs7	NADH dehydrogenase (ubiquinone) Fe-S protein 7, 20kDa (NADH-coenzyme Q reductase) [Source:Jamboree;Acc:XB-GENE-1008982]	+	31294	37941	XtropNRSE149	TTCAGCACCTTGGACAG	126137	-	88196
GL172797.1	ENSXETG00000027403	copz1	coatomer protein complex, subunit zeta 1 [Source:Jamboree;Acc:XB-GENE-972713]	-	1941481	1952808	XtropNRSE433	GTTAGCGCCTGAGCCAG	1940878	-	586
GL172854.1	ENSXETG00000018692	adarb1	adenosine deaminase, RNA-specific, B1 [Source:Jamboree;Acc:XB-GENE-954085]	+	1581758	1630491	XtropNRSE383	GTCAGCACCATGGAGAG	1561657	+	20084
GL172644.1	ENSXETG00000015093	ankrd5	ankyrin repeat domain 5 [Source:Jamboree;Acc:XB-GENE-980460]	+	388996	400158	XtropNRSE720	TTTAGCACCATAGCCAG	296917	+	92062
GL172644.1	ENSXETG00000015093	ankrd5	ankyrin repeat domain 5 [Source:Jamboree;Acc:XB-GENE-980460]	+	388996	400158	XtropNRSE721	TTCAGCACCTCGGAGAG	299811	+	89168
GL172644.1	ENSXETG00000015093	ankrd5	ankyrin repeat domain 5 [Source:Jamboree;Acc:XB-GENE-980460]	+	388996	400158	XtropNRSE722	TTCAGCACCTCGGACAG	299850	+	89129
GL173353.1	ENSXETG00000003703	gamt	guanidinoacetate N-methyltransferase [Source:Jamboree;Acc:XB-GENE-947462]	-	42967	50562	XtropNRSE149	TTCAGCACCTTGGACAG	126137	-	75575
GL173156.1	ENSXETG00000011625	cdc37	cell division cycle 37 homolog [Source:Jamboree;Acc:XB-GENE-979269]	-	194649	203761	XtropNRSE209	GTCAGAACCTTGGAGAG	257966	+	54205
GL172797.1	ENSXETG00000027400	nfe2	nuclear factor (erythroid-derived 2), 45kDa [Source:Jamboree;Acc:XB-GENE-483914]	+	1952986	1970323	XtropNRSE433	GTTAGCGCCTGAGCCAG	1940878	-	12091
GL172668.1	ENSXETG00000005443	jakmip3	Janus kinase and microtubule interacting protein 3 [Source:Jamboree;Acc:XB-GENE-982110]	-	251464	311778	XtropNRSE646	TTCAGCACCACGGACAG	318486	+	6708
GL172797.1	ENSXETG00000021277	hnrnpa1	heterogeneous nuclear ribonucleoprotein A1 [Source:Jamboree;Acc:XB-GENE-493963]	-	1976286	1980701	XtropNRSE433	GTTAGCGCCTGAGCCAG	1940878	-	35391
GL173353.1	ENSXETG00000003704	dazap1	DAZ associated protein 1 [Source:Jamboree;Acc:XB-GENE-856469]	+	69425	92159	XtropNRSE149	TTCAGCACCTTGGACAG	126137	-	33978
GL172797.1	ENSXETG00000021279	cbx5	chromobox homolog 5 [Source:Jamboree;Acc:XB-GENE-972727]	+	1981197	2002532	XtropNRSE433	GTTAGCGCCTGAGCCAG	1940878	-	40302
GL172668.1	ENSXETG00000025214	bnip3	BCL2/adenovirus E1B 19kDa interacting protein 3 [Source:Jamboree;Acc:XB-GENE-971175]	+	350397	361655	XtropNRSE646	TTCAGCACCACGGACAG	318486	+	31894
GL172668.1	ENSXETG00000005442	ppp2r2d	protein phosphatase 2, regulatory subunit B, delta [Source:Jamboree;Acc:XB-GENE-940312]	-	363461	392311	XtropNRSE646	TTCAGCACCACGGACAG	318486	+	44958
GL172668.1	ENSXETG00000005442	ppp2r2d	protein phosphatase 2, regulatory subunit B, delta [Source:Jamboree;Acc:XB-GENE-940312]	-	363461	392311	XtropNRSE647	TTCAGAACCATGGACAG	472907	+	80596
GL173353.1	ENSXETG00000003706	rps15	ribosomal protein S15 [Source:Jamboree;Acc:XB-GENE-5832673]	+	99337	103341	XtropNRSE149	TTCAGCACCTTGGACAG	126137	-	22796
GL173353.1	ENSXETG00000003707	apc2	adenomatosis polyposis coli 2 [Source:Jamboree;Acc:XB-GENE-995291]	+	127684	143144	XtropNRSE149	TTCAGCACCTTGGACAG	126137	-	1530
GL172803.1	ENSXETG00000018025	slc22a23	solute carrier family 22, member 23 [Source:Jamboree;Acc:XB-GENE-966989]	+	474243	492261	XtropNRSE428	ATCAGCGCCAAGGAGAG	397567	-	76659
GL173353.1	ENSXETG00000026847	c19orf25	chromosome 19 open reading frame 25 [Source:Jamboree;Acc:XB-GENE-995286]	-	150737	153688	XtropNRSE149	TTCAGCACCTTGGACAG	126137	-	24583
GL173353.1	ENSXETG00000003708	reep6	receptor accessory protein 6 [Source:Jamboree;Acc:XB-GENE-974921]	-	163574	169550	XtropNRSE149	TTCAGCACCTTGGACAG	126137	-	37420
GL173353.1	ENSXETG00000003709	pcsk4	proprotein convertase subtilisin/kexin type 4 [Source:Jamboree;Acc:XB-GENE-969614]	+	174223	196610	XtropNRSE149	TTCAGCACCTTGGACAG	126137	-	48069
GL172697.1	ENSXETG00000026473	fam64a	family with sequence similarity 64, member A [Source:Jamboree;Acc:XB-GENE-983497]	+	2765732	2789089	XtropNRSE578	TTCAGCACCTTGGACAG	2850723	+	61634
GL172697.1	ENSXETG00000020679	pitpnm3	PITPNM family member 3 [Source:Jamboree;Acc:XB-GENE-983510]	-	2803069	2893315	XtropNRSE578	TTCAGCACCTTGGACAG	2850723	+	intragenic
GL172910.1	ENSXETG00000023284	hivep2	human immunodeficiency virus type I enhancer binding protein 2 [Source:Jamboree;Acc:XB-GENE-485854]	+	1010561	1028779	XtropNRSE346	TTCAGCACCCAGGACAG	916604	-	93940
GL173353.1	ENSXETG00000003711	XB-GENE-995278	Putative ortholog of tHSD6 protein , 1 of 1 [Source:Jamboree;Acc:XB-GENE-995278]	-	223767	232354	XtropNRSE149	TTCAGCACCTTGGACAG	126137	-	97613
GL173174.1	ENSXETG00000030823	NP_001121500.1	R-spondin [Source:RefSeq peptide;Acc:NP_001121500]	+	172880	252876	XtropNRSE196	TTCAGCACCATAGACAG	213651	+	intragenic
GL173382.1	ENSXETG00000012176	dhx34	DEAH (Asp-Glu-Ala-His) box polypeptide 34 [Source:Jamboree;Acc:XB-GENE-1009178]	+	113639	140767	XtropNRSE139	TTCAGCACCAGGGACAG	222616	+	81849
GL173174.1	ENSXETG00000002161	gnl2	guanine nucleotide binding protein-like 2 (nucleolar) [Source:Jamboree;Acc:XB-GENE-946916]	+	265851	302395	XtropNRSE196	TTCAGCACCATAGACAG	213651	+	52183
GL173174.1	ENSXETG00000002161	gnl2	guanine nucleotide binding protein-like 2 (nucleolar) [Source:Jamboree;Acc:XB-GENE-946916]	+	265851	302395	XtropNRSE197	ATCAGCACCGTGGCCAG	390546	-	88151
GL172644.1	ENSXETG00000008081	ism1	isthmin 1 homolog [Source:Jamboree;Acc:XB-GENE-963585]	+	1635337	1658220	XtropNRSE723	ATCAGCACCTGGGCCAG	1692789	-	34569
GL172644.1	ENSXETG00000008080	tasp1	taspase, threonine aspartase, 1 [Source:Jamboree;Acc:XB-GENE-5829718]	-	1690135	1803278	XtropNRSE723	ATCAGCACCTGGGCCAG	1692789	-	intragenic
GL172755.1	ENSXETG00000018483	cwf19l2	CWF19-like 2, cell cycle control [Source:Jamboree;Acc:XB-GENE-985900]	-	2026425	2096135	XtropNRSE511	GTCAGAGCCTGAGACAG	2177051	+	80916
GL173174.1	ENSXETG00000002166	dnali1	dynein, axonemal, light intermediate chain 1 [Source:Jamboree;Acc:XB-GENE-854557]	-	314909	323334	XtropNRSE197	ATCAGCACCGTGGCCAG	390546	-	67212
GL172778.1	ENSXETG00000012503	nlk	nemo-like kinase [Source:Jamboree;Acc:XB-GENE-483544]	+	976456	1090431	XtropNRSE463	TTCAGCACCATGGACAG	1189949	+	99518
GL173174.1	ENSXETG00000002167	cdca8	cell division cycle associated 8 [Source:Jamboree;Acc:XB-GENE-946929]	+	325273	338293	XtropNRSE197	ATCAGCACCGTGGCCAG	390546	-	52253
GL172778.1	ENSXETG00000019444	ift20	intraflagellar transport 20 homolog [Source:Jamboree;Acc:XB-GENE-966387]	-	1096339	1099936	XtropNRSE463	TTCAGCACCATGGACAG	1189949	+	90013
GL172778.1	ENSXETG00000019443	tnfaip1	tumor necrosis factor, alpha-induced protein 1 (endothelial) [Source:Jamboree;Acc:XB-GENE-943703]	+	1103641	1118684	XtropNRSE463	TTCAGCACCATGGACAG	1189949	+	71265
GL172755.1	ENSXETG00000014487	alkbh8	alkB, alkylation repair homolog 8 [Source:Jamboree;Acc:XB-GENE-985927]	-	2120646	2141424	XtropNRSE511	GTCAGAGCCTGAGACAG	2177051	+	35627
GL172778.1	ENSXETG00000019436	sgsm2	small G protein signaling modulator 2 [Source:Jamboree;Acc:XB-GENE-6050632]	+	1237906	1294419	XtropNRSE463	TTCAGCACCATGGACAG	1189949	+	47940
GL172782.1	ENSXETG00000034136	LOC100491051	glycogen phosphorylase, muscle form-like [Source:EntrezGene;Acc:100491051]	+	814550	844623	XtropNRSE452	TTCAGCACCAGAGACAG	919001	-	74378
GL172705.1	ENSXETG00000006911	cbx7	chromobox homolog 7 [Source:Jamboree;Acc:XB-GENE-942584]	+	898558	911557	XtropNRSE563	GTCAGCACCAAGGACAG	983160	-	71603
GL172755.1	ENSXETG00000014484	elmod1	ELMO/CED-12 domain containing 1 [Source:Jamboree;Acc:XB-GENE-962789]	+	2177923	2211686	XtropNRSE511	GTCAGAGCCTGAGACAG	2177051	+	855
GL172778.1	ENSXETG00000019434	mnt	MAX binding protein [Source:Jamboree;Acc:XB-GENE-6087131]	-	1333239	1372288	XtropNRSE464	GTCAGAACCAGGGAGAG	1471971	-	99683
GL172705.1	ENSXETG00000006900	ddx17	DEAD (Asp-Glu-Ala-Asp) box polypeptide 17 [Source:Jamboree;Acc:XB-GENE-1000758]	-	901871	1106111	XtropNRSE563	GTCAGCACCAAGGACAG	983160	-	intragenic
GL172778.1	ENSXETG00000019432	mett10d	methyltransferase 10 domain containing [Source:Jamboree;Acc:XB-GENE-952802]	-	1401350	1444992	XtropNRSE464	GTCAGAACCAGGGAGAG	1471971	-	26979
GL172755.1	ENSXETG00000014482	slc35f2	solute carrier family 35, member F2 [Source:Jamboree;Acc:XB-GENE-985934]	-	2268794	2290373	XtropNRSE511	GTCAGAGCCTGAGACAG	2177051	+	91726
GL172778.1	ENSXETG00000019410	pafah1b1	platelet-activating factor acetylhydrolase 1b, regulatory subunit 1 (45kDa) [Source:Jamboree;Acc:XB-GENE-1002843]	+	1493003	1538595	XtropNRSE464	GTCAGAACCAGGGAGAG	1471971	-	21015
GL172782.1	ENSXETG00000015575	nrxn2	neurexin 2 [Source:Jamboree;Acc:XB-GENE-6039577]	+	1016585	1228544	XtropNRSE452	TTCAGCACCAGAGACAG	919001	-	97567
GL172705.1	ENSXETG00000006910	cbx6	chromobox homolog 6 [Source:Jamboree;Acc:XB-GENE-951161]	+	924573	939567	XtropNRSE563	GTCAGCACCAAGGACAG	983160	-	43593
GL173009.1	ENSXETG00000017724	plxna2	plexin A2 [Source:Jamboree;Acc:XB-GENE-856549]	+	5444	94649	XtropNRSE281	GTCAGAGCCGCAGAGAG	133529	-	38880
GL172705.1	ENSXETG00000032096	LRCH4	leucine-rich repeats and calponin homology (CH) domain containing 4 [Source:HGNC Symbol;Acc:6691]	+	968612	975435	XtropNRSE563	GTCAGCACCAAGGACAG	983160	-	7725
GL172778.1	ENSXETG00000019399	kiaa0664	KIAA0664 [Source:Jamboree;Acc:XB-GENE-5874446]	-	1555275	1584035	XtropNRSE464	GTCAGAACCAGGGAGAG	1471971	-	83287
GL172705.1	ENSXETG00000006906	nptxr	neuronal pentraxin receptor [Source:Jamboree;Acc:XB-GENE-983806]	+	982915	999786	XtropNRSE563	GTCAGCACCAAGGACAG	983160	-	intragenic
GL172685.1	ENSXETG00000016610	kcnk10	potassium channel, subfamily K, member 10 [Source:Jamboree;Acc:XB-GENE-950562]	-	1378690	1412417	XtropNRSE597	GTTAGCACCATGGCCAG	1453152	+	40735
GL172705.1	ENSXETG00000006905	dnal4	dynein, axonemal, light chain 4 [Source:Jamboree;Acc:XB-GENE-854851]	+	1004613	1014267	XtropNRSE563	GTCAGCACCAAGGACAG	983160	-	21436
GL172665.1	ENSXETG00000001296	ca10	carbonic anhydrase X [Source:Jamboree;Acc:XB-GENE-949649]	+	371001	450412	XtropNRSE663	TTCAGCACCTCAGACAG	305938	+	65046
GL172665.1	ENSXETG00000001296	ca10	carbonic anhydrase X [Source:Jamboree;Acc:XB-GENE-949649]	+	371001	450412	XtropNRSE664	TTCAGCACCAGAGCCAG	491011	+	40599
GL172685.1	ENSXETG00000034237	SPATA7	spermatogenesis associated 7 [Source:HGNC Symbol;Acc:20423]	+	1465745	1491697	XtropNRSE597	GTTAGCACCATGGCCAG	1453152	+	12576
GL172705.1	ENSXETG00000029959	SUN2	Sad1 and UNC84 domain containing 2 [Source:HGNC Symbol;Acc:14210]	+	1070731	1084083	XtropNRSE563	GTCAGCACCAAGGACAG	983160	-	87554
GL172685.1	ENSXETG00000033073	NP_001106507.1	protein tyrosine phosphatase, non-receptor type 21 [Source:RefSeq peptide;Acc:NP_001106507]	-	1500326	1538067	XtropNRSE597	GTTAGCACCATGGCCAG	1453152	+	47157
GL172665.1	ENSXETG00000001293	utp18	UTP18, small subunit (SSU) processome component, homolog [Source:Jamboree;Acc:XB-GENE-981919]	-	479044	508136	XtropNRSE664	TTCAGCACCAGAGCCAG	491011	+	intragenic
GL172917.1	ENSXETG00000022227	api5	apoptosis inhibitor 5 [Source:Jamboree;Acc:XB-GENE-963038]	+	39399	49624	XtropNRSE339	TTCAGCACCTCGGAGAG	88763	-	39139
GL172665.1	ENSXETG00000001291	mbtd1	mbt domain containing 1 [Source:Jamboree;Acc:XB-GENE-949653]	+	508346	549920	XtropNRSE664	TTCAGCACCAGAGCCAG	491011	+	17318
GL172685.1	ENSXETG00000031997	LOC100488398	zinc finger CCCH domain-containing protein 14-like [Source:EntrezGene;Acc:100488398]	+	1544829	1558497	XtropNRSE597	GTTAGCACCATGGCCAG	1453152	+	91660
GL172685.1	ENSXETG00000031997	LOC100488398	zinc finger CCCH domain-containing protein 14-like [Source:EntrezGene;Acc:100488398]	+	1544829	1558497	XtropNRSE598	TTCAGCACCAAGGACAG	1657607	-	99110
GL172685.1	ENSXETG00000031997	LOC100488398	zinc finger CCCH domain-containing protein 14-like [Source:EntrezGene;Acc:100488398]	+	1544829	1558497	XtropNRSE599	ATTAGAGCCATAGCCAG	1657941	+	99444
GL173047.1	ENSXETG00000007097	dlgap3	discs, large homolog-associated protein 3 [Source:Jamboree;Acc:XB-GENE-1013367]	-	394475	549313	XtropNRSE263	TTCAGCACCCTGGACAG	518654	+	intragenic
GL172917.1	ENSXETG00000022228	ttc17	tetratricopeptide repeat domain 17 [Source:Jamboree;Acc:XB-GENE-989867]	+	52358	77503	XtropNRSE339	TTCAGCACCTCGGAGAG	88763	-	11260
GL173054.1	ENSXETG00000007011	taf1b	TATA box binding protein (TBP)-associated factor, RNA polymerase I, B, 63kDa [Source:Jamboree;Acc:XB-GENE-992275]	+	127889	177591	XtropNRSE255	ATTAGAACCATAGACAG	267960	+	90369
GL173466.1	ENSXETG00000024197	LOC100497766	sodium- and chloride-dependent GABA transporter 3-like [Source:EntrezGene;Acc:100497766]	-	3100	49987	XtropNRSE118	ATCAGCGCCGGAGAGAG	78011	-	28024
GL172685.1	ENSXETG00000016627	B1H2W3_XENTR	LOC100145498 protein [Source:UniProtKB/TrEMBL;Acc:B1H2W3]	-	1560993	1657352	XtropNRSE598	TTCAGCACCAAGGACAG	1657607	-	255
GL172685.1	ENSXETG00000016627	B1H2W3_XENTR	LOC100145498 protein [Source:UniProtKB/TrEMBL;Acc:B1H2W3]	-	1560993	1657352	XtropNRSE599	ATTAGAGCCATAGCCAG	1657941	+	589
GL173466.1	ENSXETG00000024193	elk1	ELK1, member of ETS oncogene family [Source:Jamboree;Acc:XB-GENE-5992134]	+	91725	96359	XtropNRSE118	ATCAGCGCCGGAGAGAG	78011	-	13697
GL173054.1	ENSXETG00000007012	grhl1	grainyhead-like 1 [Source:Jamboree;Acc:XB-GENE-486576]	+	203520	222231	XtropNRSE255	ATTAGAACCATAGACAG	267960	+	45729
GL172665.1	ENSXETG00000001289	trappc5	trafficking protein particle complex 5 [Source:Jamboree;Acc:XB-GENE-5734090]	+	564119	566793	XtropNRSE664	TTCAGCACCAGAGCCAG	491011	+	73091
GL172665.1	ENSXETG00000001288	csnk1d	casein kinase 1, delta [Source:Jamboree;Acc:XB-GENE-5733929]	+	573516	598424	XtropNRSE664	TTCAGCACCAGAGCCAG	491011	+	82488
GL173047.1	ENSXETG00000007096	loc100130633	hypothetical LOC100130633 [Source:Jamboree;Acc:XB-GENE-5907245]	-	609720	616821	XtropNRSE263	TTCAGCACCCTGGACAG	518654	+	91049
GL172768.1	ENSXETG00000017278	ccdc150	coiled-coil domain containing 150 [Source:Jamboree;Acc:XB-GENE-6460892]	+	433046	467147	XtropNRSE485	ATCAGAACCATGGACAG	541394	+	74247
GL172917.1	ENSXETG00000022229	hsd17b12	hydroxysteroid (17-beta) dehydrogenase 12 [Source:Jamboree;Acc:XB-GENE-945229]	+	178765	226048	XtropNRSE339	TTCAGCACCTCGGAGAG	88763	-	89985
GL172917.1	ENSXETG00000022229	hsd17b12	hydroxysteroid (17-beta) dehydrogenase 12 [Source:Jamboree;Acc:XB-GENE-945229]	+	178765	226048	XtropNRSE340	CTCAGAGCCGAGGCCAG	202754	+	89985
GL172917.1	ENSXETG00000022229	hsd17b12	hydroxysteroid (17-beta) dehydrogenase 12 [Source:Jamboree;Acc:XB-GENE-945229]	+	178765	226048	XtropNRSE340	CTCAGAGCCGAGGCCAG	202754	+	intragenic
GL172917.1	ENSXETG00000022229	hsd17b12	hydroxysteroid (17-beta) dehydrogenase 12 [Source:Jamboree;Acc:XB-GENE-945229]	+	178765	226048	XtropNRSE341	TTCAGCACCCTGGCCAG	239902	+	13854
GL173054.1	ENSXETG00000007013	klf11	Kruppel-like factor 11 [Source:Jamboree;Acc:XB-GENE-956858]	+	251660	261921	XtropNRSE255	ATTAGAACCATAGACAG	267960	+	6039
GL172732.1	ENSXETG00000014607	calb1	calbindin 1, 28kDa [Source:Jamboree;Acc:XB-GENE-951983]	+	2621058	2653414	XtropNRSE524	ATCAGCACCACGGACAG	2621063	+	intragenic
GL173054.1	ENSXETG00000031276	NP_001072410.1	hypothetical protein LOC779864 [Source:RefSeq peptide;Acc:NP_001072410]	-	266598	272717	XtropNRSE255	ATTAGAACCATAGACAG	267960	+	intragenic
GL173054.1	ENSXETG00000027024	rpl37	ribosomal protein L37 [Source:Jamboree;Acc:XB-GENE-956873]	+	288971	292913	XtropNRSE255	ATTAGAACCATAGACAG	267960	+	20994
GL173054.1	ENSXETG00000007026	prkaa1	protein kinase, AMP-activated, alpha 1 catalytic subunit [Source:Jamboree;Acc:XB-GENE-946195]	+	300320	320252	XtropNRSE255	ATTAGAACCATAGACAG	267960	+	32343
GL172768.1	ENSXETG00000017279	vwa5b2	von Willebrand factor A domain containing 5B2 [Source:Jamboree;Acc:XB-GENE-6040087]	+	480837	500115	XtropNRSE485	ATCAGAACCATGGACAG	541394	+	41279
GL172663.1	ENSXETG00000022646	cacna1h	calcium channel, voltage-dependent, T type, alpha 1H subunit [Source:Jamboree;Acc:XB-GENE-6042121]	-	3957255	4098743	XtropNRSE660	TTCAGCACCAGAGAGAG	4118609	+	19866
GL172663.1	ENSXETG00000022646	cacna1h	calcium channel, voltage-dependent, T type, alpha 1H subunit [Source:Jamboree;Acc:XB-GENE-6042121]	-	3957255	4098743	XtropNRSE661	CTCAGCACCACGGACAG	4151408	-	52665
GL172917.1	ENSXETG00000022230	alkbh3	alkB, alkylation repair homolog 3 [Source:Jamboree;Acc:XB-GENE-5967038]	+	230723	234092	XtropNRSE340	CTCAGAGCCGAGGCCAG	202754	+	27952
GL172917.1	ENSXETG00000022230	alkbh3	alkB, alkylation repair homolog 3 [Source:Jamboree;Acc:XB-GENE-5967038]	+	230723	234092	XtropNRSE341	TTCAGCACCCTGGCCAG	239902	+	5810
GL172685.1	ENSXETG00000016635	ttc8	tetratricopeptide repeat domain 8 [Source:Jamboree;Acc:XB-GENE-1000122]	+	1664946	1699641	XtropNRSE598	TTCAGCACCAAGGACAG	1657607	-	7322
GL172685.1	ENSXETG00000016635	ttc8	tetratricopeptide repeat domain 8 [Source:Jamboree;Acc:XB-GENE-1000122]	+	1664946	1699641	XtropNRSE599	ATTAGAGCCATAGCCAG	1657941	+	6988
GL172768.1	ENSXETG00000017280	alg3	asparagine-linked glycosylation 3, alpha-1,3- mannosyltransferase homolog [Source:Jamboree;Acc:XB-GENE-986278]	-	500282	507641	XtropNRSE485	ATCAGAACCATGGACAG	541394	+	33753
GL172732.1	ENSXETG00000014609	decr1	2,4-dienoyl CoA reductase 1, mitochondrial [Source:Jamboree;Acc:XB-GENE-985109]	-	2662961	2687192	XtropNRSE524	ATCAGCACCACGGACAG	2621063	+	41881
GL173054.1	ENSXETG00000007029	ttc33	tetratricopeptide repeat domain 33 [Source:Jamboree;Acc:XB-GENE-956883]	+	327669	445350	XtropNRSE255	ATTAGAACCATAGACAG	267960	+	59692
GL172934.1	ENSXETG00000001240	gramd1b	GRAM domain containing 1B [Source:Jamboree;Acc:XB-GENE-6045060]	+	902747	923557	XtropNRSE331	TTCAGCACCTTGGACAG	944567	-	21010
GL172917.1	ENSXETG00000022231	accs	1-aminocyclopropane-1-carboxylate synthase homolog [Source:Jamboree;Acc:XB-GENE-989873]	+	322298	343773	XtropNRSE341	TTCAGCACCCTGGCCAG	239902	+	82379
GL172685.1	ENSXETG00000032861	NP_001120275.1	cytochrome P450, family 46, subfamily A, polypeptide 1 [Source:RefSeq peptide;Acc:NP_001120275]	+	1707095	1730127	XtropNRSE598	TTCAGCACCAAGGACAG	1657607	-	49471
GL172685.1	ENSXETG00000032861	NP_001120275.1	cytochrome P450, family 46, subfamily A, polypeptide 1 [Source:RefSeq peptide;Acc:NP_001120275]	+	1707095	1730127	XtropNRSE599	ATTAGAGCCATAGCCAG	1657941	+	49137
GL172768.1	ENSXETG00000017281	ttc16	tetratricopeptide repeat domain 16 [Source:Jamboree;Acc:XB-GENE-6462920]	-	516007	520359	XtropNRSE485	ATCAGAACCATGGACAG	541394	+	21035
GL172768.1	ENSXETG00000017282	LOC100488253	endothelin-converting enzyme 2-like [Source:EntrezGene;Acc:100488253]	+	530398	537933	XtropNRSE485	ATCAGAACCATGGACAG	541394	+	3461
GL172768.1	ENSXETG00000017283	camk2n2	calcium/calmodulin-dependent protein kinase II inhibitor 2 [Source:Jamboree;Acc:XB-GENE-960926]	-	540865	545328	XtropNRSE485	ATCAGAACCATGGACAG	541394	+	intragenic
GL172768.1	ENSXETG00000017285	ece2	endothelin converting enzyme 2 [Source:Jamboree;Acc:XB-GENE-1011916]	-	567485	595604	XtropNRSE485	ATCAGAACCATGGACAG	541394	+	26074
GL172934.1	ENSXETG00000001239	scn3b	sodium channel, voltage-gated, type III, beta [Source:Jamboree;Acc:XB-GENE-955441]	+	944509	959897	XtropNRSE331	TTCAGCACCTTGGACAG	944567	-	intragenic
GL172732.1	ENSXETG00000014611	nbn	nibrin [Source:Jamboree;Acc:XB-GENE-943036]	+	2687607	2721791	XtropNRSE524	ATCAGCACCACGGACAG	2621063	+	66527
GL172934.1	ENSXETG00000001229	NP_001005025.1	hydrogen/potassium-exchanging ATPase 12A [Source:RefSeq peptide;Acc:NP_001005025]	+	1008236	1027432	XtropNRSE331	TTCAGCACCTTGGACAG	944567	-	63652
GL172768.1	ENSXETG00000017286	psmd2	proteasome (prosome, macropain) 26S subunit, non-ATPase, 2 [Source:Jamboree;Acc:XB-GENE-972398]	+	602206	614990	XtropNRSE485	ATCAGAACCATGGACAG	541394	+	60795
GL172967.1	ENSXETG00000008342	igsf9b	immunoglobulin superfamily, member 9B [Source:Jamboree;Acc:XB-GENE-5887265]	-	712353	756991	XtropNRSE310	ATCAGAACCCTGGACAG	759643	-	2652
GL172678.1	ENSXETG00000002652	abhd13	abhydrolase domain containing 13 [Source:Jamboree;Acc:XB-GENE-5936168]	-	1930093	1931902	XtropNRSE622	TTCAGCACCCTGGACAG	1989809	-	57907
GL172678.1	ENSXETG00000002654	lig4	ligase IV, DNA, ATP-dependent [Source:Jamboree;Acc:XB-GENE-964443]	+	1936510	1942749	XtropNRSE622	TTCAGCACCCTGGACAG	1989809	-	47060
GL173203.1	ENSXETG00000000831	c9orf150	chromosome 9 open reading frame 150 [Source:Jamboree;Acc:XB-GENE-958293]	+	42530	56177	XtropNRSE186	CTCAGAACCTGAGCCAG	115224	-	59047
GL173203.1	ENSXETG00000032182	MPDZ	multiple PDZ domain protein [Source:HGNC Symbol;Acc:7208]	-	95200	166550	XtropNRSE186	CTCAGAACCTGAGCCAG	115224	-	intragenic
GL172768.1	ENSXETG00000017287	eif4g1	eukaryotic translation initiation factor 4 gamma, 1 [Source:Jamboree;Acc:XB-GENE-986249]	+	636924	677124	XtropNRSE485	ATCAGAACCATGGACAG	541394	+	95513
GL172996.1	ENSXETG00000031338	NP_001135636.1	contactin 4 [Source:RefSeq peptide;Acc:NP_001135636]	+	770376	806088	XtropNRSE290	GTCAGCACCATGGCCAG	691845	-	78514
GL172996.1	ENSXETG00000031338	NP_001135636.1	contactin 4 [Source:RefSeq peptide;Acc:NP_001135636]	+	770376	806088	XtropNRSE291	TTCAGCACCTTGGACAG	723635	+	46724
GL172893.1	ENSXETG00000013469	kaz	kazrin [Source:Jamboree;Acc:XB-GENE-1012688]	+	426198	528314	XtropNRSE356	TTCAGCACCACGGAGAG	350837	+	75344
GL172996.1	ENSXETG00000032117	NP_001116934.1	interleukin 5 receptor, alpha [Source:RefSeq peptide;Acc:NP_001116934]	-	817599	846332	XtropNRSE291	TTCAGCACCTTGGACAG	723635	+	93947
GL173142.1	ENSXETG00000017151	zfhx4	zinc finger homeobox 4 [Source:Jamboree;Acc:XB-GENE-957673]	-	68029	166520	XtropNRSE213	ATCAGAGCCAGAGCCAG	211115	+	44595
GL172688.1	ENSXETG00000013440	macc1	metastasis associated in colon cancer 1 [Source:Jamboree;Acc:XB-GENE-983128]	+	1097137	1102759	XtropNRSE589	TTCAGCACCTTAGACAG	1188477	+	85718
GL172688.1	ENSXETG00000032855	TM196_XENTR	Transmembrane protein 196 [Source:UniProtKB/Swiss-Prot;Acc:A4IIU3]	+	1188759	1220606	XtropNRSE589	TTCAGCACCTTAGACAG	1188477	+	265
GL172721.1	ENSXETG00000013268	olfm3	olfactomedin 3 [Source:Jamboree;Acc:XB-GENE-960616]	+	109907	132601	XtropNRSE537	ATCAGCACCAAGGACAG	73613	+	36277
GL172688.1	ENSXETG00000013443	twistnb	TWIST neighbor [Source:Jamboree;Acc:XB-GENE-5812677]	+	1259679	1268917	XtropNRSE589	TTCAGCACCTTAGACAG	1188477	+	71185
GL173408.1	ENSXETG00000010777	nxph1	neurexophilin 1 [Source:Jamboree;Acc:XB-GENE-5808393]	-	182951	377854	XtropNRSE133	TTCAGAACCATGGAGAG	369776	-	intragenic
GL172733.1	ENSXETG00000022379	LOC100497738	acyl-coenzyme A amino acid N-acyltransferase 2-like [Source:EntrezGene;Acc:100497738]	+	2598488	2601471	XtropNRSE525	TTCAGCACCATGGAGAG	2683676	+	82205
GL172733.1	ENSXETG00000022361	LOC100497891	acyl-coenzyme A amino acid N-acyltransferase 1-like [Source:EntrezGene;Acc:100497891]	+	2628176	2631719	XtropNRSE525	TTCAGCACCATGGAGAG	2683676	+	51957
GL172733.1	ENSXETG00000022383	mapk4	mitogen-activated protein kinase 4 [Source:Jamboree;Acc:XB-GENE-484178]	-	2649490	2668694	XtropNRSE525	TTCAGCACCATGGAGAG	2683676	+	14982
GL172733.1	ENSXETG00000022388	me2	malic enzyme 2, NAD(+)-dependent, mitochondrial [Source:Jamboree;Acc:XB-GENE-943055]	+	2704388	2728902	XtropNRSE525	TTCAGCACCATGGAGAG	2683676	+	20695
GL172768.1	ENSXETG00000011595	dlgap2	discs, large homolog-associated protein 2 [Source:Jamboree;Acc:XB-GENE-986275]	-	1279087	1348608	XtropNRSE486	CTTAGAGCCTGGGCGAG	1431108	+	82500
GL172733.1	ENSXETG00000027126	elac1	elaC homolog 1 [Source:Jamboree;Acc:XB-GENE-1015217]	+	2733668	2740457	XtropNRSE525	TTCAGCACCATGGAGAG	2683676	+	49975
GL172943.1	ENSXETG00000018630	cybb	cytochrome b-245, beta polypeptide [Source:Jamboree;Acc:XB-GENE-978453]	-	1182204	1205832	XtropNRSE327	CTCAGCACCTTGGAGAG	1270215	-	64383
GL172685.1	ENSXETG00000015833	trip11	thyroid hormone receptor interactor 11 [Source:Jamboree;Acc:XB-GENE-5935911]	-	2770759	2795559	XtropNRSE600	CTCAGAGCCCAAGAGAG	2891354	-	95795
GL172733.1	ENSXETG00000022355	smad4	SMAD family member 4 [Source:Jamboree;Acc:XB-GENE-485691]	+	2742116	2753891	XtropNRSE525	TTCAGCACCATGGAGAG	2683676	+	58423
GL172685.1	ENSXETG00000027050	NP_001006807.1	thyroid hormone receptor interactor 11 [Source:RefSeq peptide;Acc:NP_001006807]	-	2804176	2814523	XtropNRSE600	CTCAGAGCCCAAGAGAG	2891354	-	76831
GL172685.1	ENSXETG00000010288	atxn3	ataxin 3 [Source:Jamboree;Acc:XB-GENE-971501]	-	2826423	2839765	XtropNRSE600	CTCAGAGCCCAAGAGAG	2891354	-	51589
GL172665.1	ENSXETG00000013651	tmc6	transmembrane channel-like 6 [Source:Jamboree;Acc:XB-GENE-5811999]	-	2791024	2856903	XtropNRSE666	GTCAGCACCTCAGACAG	2763463	-	27544
GL172705.1	ENSXETG00000017362	fmo5	flavin containing monooxygenase 5 [Source:Jamboree;Acc:XB-GENE-951233]	-	2093439	2110964	XtropNRSE564	GTCAGAGCCATAGACAG	2185885	+	74921
GL173760.1	ENSXETG00000030893	FIG4	FIG4 homolog, SAC1 lipid phosphatase domain containing (S. cerevisiae) [Source:HGNC Symbol;Acc:16873]	+	31258	78247	XtropNRSE77	TTCAGCACCATGGACAG	144675	+	66428
GL172943.1	ENSXETG00000018626	xk	X-linked Kx blood group (McLeod syndrome) [Source:Jamboree;Acc:XB-GENE-1005584]	-	1227972	1238498	XtropNRSE327	CTCAGCACCTTGGAGAG	1270215	-	31717
GL172943.1	ENSXETG00000018623	lancl3	LanC lantibiotic synthetase component C-like 3 (bacterial) [Source:Jamboree;Acc:XB-GENE-961538]	-	1245249	1270324	XtropNRSE327	CTCAGCACCTTGGAGAG	1270215	-	31717
GL172943.1	ENSXETG00000018623	lancl3	LanC lantibiotic synthetase component C-like 3 (bacterial) [Source:Jamboree;Acc:XB-GENE-961538]	-	1245249	1270324	XtropNRSE327	CTCAGCACCTTGGAGAG	1270215	-	intragenic
GL172733.1	ENSXETG00000022391	lipg	lipase, endothelial [Source:Jamboree;Acc:XB-GENE-1011639]	+	2765234	2771720	XtropNRSE525	TTCAGCACCATGGAGAG	2683676	+	81541
GL172705.1	ENSXETG00000009900	LOC100496770	dimethylaniline monooxygenase [N-oxide-forming] 5-like [Source:EntrezGene;Acc:100496770]	-	2116390	2123957	XtropNRSE564	GTCAGAGCCATAGACAG	2185885	+	61928
GL172943.1	ENSXETG00000018620	prrg1	proline rich Gla (G-carboxyglutamic acid) 1 [Source:Jamboree;Acc:XB-GENE-990443]	-	1285460	1318951	XtropNRSE327	CTCAGCACCTTGGAGAG	1270215	-	15228
GL172943.1	ENSXETG00000018619	cxorf21	chromosome X open reading frame 21 [Source:Jamboree;Acc:XB-GENE-967918]	-	1321488	1323989	XtropNRSE327	CTCAGCACCTTGGAGAG	1270215	-	51256
GL172943.1	ENSXETG00000018610	gk	glycerol kinase [Source:Jamboree;Acc:XB-GENE-961541]	+	1342286	1392065	XtropNRSE327	CTCAGCACCTTGGAGAG	1270215	-	72054
GL172685.1	ENSXETG00000010289	cpsf2	cleavage and polyadenylation specific factor 2, 100kDa [Source:Jamboree;Acc:XB-GENE-950595]	+	2848331	2860763	XtropNRSE600	CTCAGAGCCCAAGAGAG	2891354	-	30591
GL173022.1	ENSXETG00000006384	med11	mediator complex subunit 11 [Source:Jamboree;Acc:XB-GENE-974069]	-	559696	565244	XtropNRSE276	TTCAGCACCATGGACAG	521706	+	37973
GL173022.1	ENSXETG00000021885	ndufa11	NADH dehydrogenase (ubiquinone) 1 alpha subcomplex, 11, 14.7kDa [Source:Jamboree;Acc:XB-GENE-1006627]	-	575342	579476	XtropNRSE276	TTCAGCACCATGGACAG	521706	+	53619
GL173022.1	ENSXETG00000021884	vmac	vimentin-type intermediate filament associated coiled-coil protein [Source:Jamboree;Acc:XB-GENE-1006634]	-	582581	585834	XtropNRSE276	TTCAGCACCATGGACAG	521706	+	60858
GL173022.1	ENSXETG00000021881	caps	calcyphosine [Source:Jamboree;Acc:XB-GENE-956400]	+	591612	601004	XtropNRSE276	TTCAGCACCATGGACAG	521706	+	69889
GL173022.1	ENSXETG00000025475	ranbp3	RAN binding protein 3 [Source:Jamboree;Acc:XB-GENE-495073]	-	608632	637070	XtropNRSE276	TTCAGCACCATGGACAG	521706	+	86909
GL172685.1	ENSXETG00000010290	slc24a4	solute carrier family 24 (sodium/potassium/calcium exchanger), member 4 [Source:Jamboree;Acc:XB-GENE-478288]	+	2930602	2983722	XtropNRSE600	CTCAGAGCCCAAGAGAG	2891354	-	39231
GL172705.1	ENSXETG00000017360	ppapdc2	phosphatidic acid phosphatase type 2 domain containing 2 [Source:Jamboree;Acc:XB-GENE-5871301]	-	2134479	2139605	XtropNRSE564	GTCAGAGCCATAGACAG	2185885	+	46280
GL172824.1	ENSXETG00000023989	trhr2	thyrotropin releasing hormone receptor 2 [Source:Jamboree;Acc:XB-GENE-1018399]	+	78434	92156	XtropNRSE413	TTCAGCACCATGGACAG	129980	-	37824
GL172705.1	ENSXETG00000017359	fam78b	family with sequence similarity 78, member B [Source:Jamboree;Acc:XB-GENE-6041514]	+	2166470	2216327	XtropNRSE564	GTCAGAGCCATAGACAG	2185885	+	intragenic
GL172705.1	ENSXETG00000017357	uck2	uridine-cytidine kinase 2 [Source:Jamboree;Acc:XB-GENE-942591]	-	2249850	2278621	XtropNRSE564	GTCAGAGCCATAGACAG	2185885	+	63948
GL172824.1	ENSXETG00000023988	zfpm1	zinc finger protein, multitype 1 [Source:Jamboree;Acc:XB-GENE-940294]	-	196538	236786	XtropNRSE413	TTCAGCACCATGGACAG	129980	-	66541
GL172812.1	ENSXETG00000009976	slc39a11	solute carrier family 39 (metal ion transporter), member 11 [Source:Jamboree;Acc:XB-GENE-1003667]	-	1560647	1605401	XtropNRSE418	TTCAGCACCACGGCCAG	1667668	+	62267
GL172685.1	ENSXETG00000010292	rin3	Ras and Rab interactor 3 [Source:Jamboree;Acc:XB-GENE-488895]	+	3006171	3032504	XtropNRSE601	TTCAGCACCACAGACAG	3114613	+	82109
GL172685.1	ENSXETG00000010300	lgmn	legumain [Source:Jamboree;Acc:XB-GENE-950605]	-	3043606	3064378	XtropNRSE601	TTCAGCACCACAGACAG	3114613	+	50235
GL172756.1	ENSXETG00000006627	cdh13	cadherin 13, H-cadherin (heart) [Source:Jamboree;Acc:XB-GENE-5752189]	+	1104799	1600247	XtropNRSE505	TTCAGCACCCTGGACAG	1297312	-	intragenic
GL172824.1	ENSXETG00000017380	klhdc4	kelch domain containing 4 [Source:Jamboree;Acc:XB-GENE-987963]	+	1046180	1069530	XtropNRSE414	TTCAGCACCTTGGAGAG	1151999	-	82469
GL172665.1	ENSXETG00000008671	cdh22	cadherin 22, type 2 [Source:Jamboree;Acc:XB-GENE-922905]	+	3708897	3751685	XtropNRSE667	TTCAGCACCACAGACAG	3682731	+	26149
GL172685.1	ENSXETG00000010301	golga5	golgin A5 [Source:Jamboree;Acc:XB-GENE-1014825]	+	3071754	3088228	XtropNRSE601	TTCAGCACCACAGACAG	3114613	+	26385
GL172676.1	ENSXETG00000030493	LOC100488454	uncharacterized protein C15orf61-like [Source:EntrezGene;Acc:100488454]	+	120657	121595	XtropNRSE623	TTCAGCACCTCGGACAG	214767	-	93172
GL172676.1	ENSXETG00000007809	map2k5	mitogen-activated protein kinase kinase 5 [Source:Jamboree;Acc:XB-GENE-960353]	+	134663	203852	XtropNRSE623	TTCAGCACCTCGGACAG	214767	-	10915
GL172824.1	ENSXETG00000017402	jph3	junctophilin 3 [Source:Jamboree;Acc:XB-GENE-987974]	-	1076075	1168619	XtropNRSE414	TTCAGCACCTTGGAGAG	1151999	-	intragenic
GL172824.1	ENSXETG00000017403	zcchc14	zinc finger, CCHC domain containing 14 [Source:Jamboree;Acc:XB-GENE-953615]	+	1227802	1259947	XtropNRSE414	TTCAGCACCTTGGAGAG	1151999	-	75786
GL172665.1	ENSXETG00000033362	NP_001138688.1	CD40 antigen [Source:RefSeq peptide;Acc:NP_001138688]	-	3759436	3792114	XtropNRSE667	TTCAGCACCACAGACAG	3682731	+	76688
GL172685.1	ENSXETG00000010302	chga	chromogranin A (parathyroid secretory protein 1) [Source:Jamboree;Acc:XB-GENE-960411]	+	3114350	3128372	XtropNRSE601	TTCAGCACCACAGACAG	3114613	+	intragenic
GL172665.1	ENSXETG00000008695	ncoa5	nuclear receptor coactivator 5 [Source:Jamboree;Acc:XB-GENE-5926600]	+	3811624	3834320	XtropNRSE668	TTCAGCACCATGGACAG	3932730	+	98410
GL173398.1	ENSXETG00000017826	nbas	neuroblastoma amplified sequence [Source:Jamboree;Acc:XB-GENE-6450119]	+	70762	428407	XtropNRSE136	TTCAGCACCTCGGAGAG	176703	+	intragenic
GL173398.1	ENSXETG00000017826	nbas	neuroblastoma amplified sequence [Source:Jamboree;Acc:XB-GENE-6450119]	+	70762	428407	XtropNRSE137	TTCAGCACCTTGGAGAG	176769	-	intragenic
GL172665.1	ENSXETG00000031179	NP_001072306.2	solute carrier family 12 (potassium-chloride transporter), member 5 [Source:RefSeq peptide;Acc:NP_001072306]	-	3862926	3918941	XtropNRSE668	TTCAGCACCATGGACAG	3932730	+	13789
GL172685.1	ENSXETG00000010303	itpk1	inositol 1,3,4-triphosphate 5/6 kinase [Source:Jamboree;Acc:XB-GENE-950616]	-	3139261	3216363	XtropNRSE601	TTCAGCACCACAGACAG	3114613	+	24631
GL173116.1	ENSXETG00000023043	snd1	staphylococcal nuclease and tudor domain containing 1 [Source:Jamboree;Acc:XB-GENE-5756796]	-	49500	406191	XtropNRSE222	TTCAGCACCTTGGACAG	495791	+	89600
GL172676.1	ENSXETG00000007811	skor1	SKI family transcriptional corepressor 1 [Source:Jamboree;Acc:XB-GENE-877133]	+	229055	248425	XtropNRSE623	TTCAGCACCTCGGACAG	214767	-	14271
GL172676.1	ENSXETG00000007813	pias1	protein inhibitor of activated STAT, 1 [Source:Jamboree;Acc:XB-GENE-486558]	+	273487	288593	XtropNRSE623	TTCAGCACCTCGGACAG	214767	-	58703
GL172685.1	ENSXETG00000010304	taf6l	TAF6-like RNA polymerase II, p300/CBP-associated factor (PCAF)-associated factor, 65kDa [Source:Jamboree;Acc:XB-GENE-1000128]	+	3268958	3278360	XtropNRSE602	TTCAGCACCACGGACAG	3377690	-	99330
GL172685.1	ENSXETG00000034303	B2GUL0_XENTR	LOC100158607 protein [Source:UniProtKB/TrEMBL;Acc:B2GUL0]	-	3278387	3281279	XtropNRSE602	TTCAGCACCACGGACAG	3377690	-	96411
GL172685.1	ENSXETG00000010305	ubr7	ubiquitin protein ligase E3 component n-recognin 7 (putative) [Source:Jamboree;Acc:XB-GENE-964580]	+	3280989	3290377	XtropNRSE602	TTCAGCACCACGGACAG	3377690	-	87313
GL172685.1	ENSXETG00000010306	spc25	SPC25, NDC80 kinetochore complex component, homolog [Source:Jamboree;Acc:XB-GENE-950628]	-	3294080	3300066	XtropNRSE602	TTCAGCACCACGGACAG	3377690	-	77624
GL172676.1	ENSXETG00000007814	calml4	calmodulin-like 4 [Source:Jamboree;Acc:XB-GENE-5936220]	-	291702	297545	XtropNRSE623	TTCAGCACCTCGGACAG	214767	-	76918
GL172676.1	ENSXETG00000029932	NP_001120230.1	ceroid-lipofuscinosis, neuronal 6, late infantile, variant [Source:RefSeq peptide;Acc:NP_001120230]	-	297667	306189	XtropNRSE623	TTCAGCACCTCGGACAG	214767	-	82883
GL172685.1	ENSXETG00000010307	btbd7	BTB (POZ) domain containing 7 [Source:Jamboree;Acc:XB-GENE-6042423]	-	3320360	3334175	XtropNRSE602	TTCAGCACCACGGACAG	3377690	-	43515
GL172685.1	ENSXETG00000010308	kiaa1409	KIAA1409 [Source:Jamboree;Acc:XB-GENE-983028]	+	3377652	3450276	XtropNRSE602	TTCAGCACCACGGACAG	3377690	-	intragenic
GL173116.1	ENSXETG00000023047	impdh1	IMP (inosine 5'-monophosphate) dehydrogenase 1 [Source:Jamboree;Acc:XB-GENE-957448]	+	541621	587028	XtropNRSE222	TTCAGCACCTTGGACAG	495791	+	45813
GL173116.1	ENSXETG00000023047	impdh1	IMP (inosine 5'-monophosphate) dehydrogenase 1 [Source:Jamboree;Acc:XB-GENE-957448]	+	541621	587028	XtropNRSE223	TTCAGCACCATGGACAG	681858	-	94830
GL172676.1	ENSXETG00000007817	fem1b	fem-1 homolog b [Source:Jamboree;Acc:XB-GENE-999856]	+	306472	309901	XtropNRSE623	TTCAGCACCTCGGACAG	214767	-	91688
GL172930.1	ENSXETG00000004287	ptprm	protein tyrosine phosphatase, receptor type, M [Source:Jamboree;Acc:XB-GENE-5958903]	+	183771	580363	XtropNRSE334	TTCAGCACCCTGGACAG	301939	+	intragenic
GL172665.1	ENSXETG00000008703	mmp9	matrix metallopeptidase 9 (gelatinase B, 92kDa gelatinase, 92kDa type IV collagenase) [Source:Jamboree;Acc:XB-GENE-876295]	-	3959986	3968330	XtropNRSE668	TTCAGCACCATGGACAG	3932730	+	27239
GL172705.1	ENSXETG00000004748	olfml2b	olfactomedin-like 2B [Source:Jamboree;Acc:XB-GENE-960543]	+	2672875	2695978	XtropNRSE565	TTTAGCACCTTGGCCAG	2695130	+	intragenic
GL173116.1	ENSXETG00000023057	opn1sw	opsin 1 (cone pigments), short-wave-sensitive [Source:Jamboree;Acc:XB-GENE-993052]	+	608536	615982	XtropNRSE223	TTCAGCACCATGGACAG	681858	-	65876
GL172705.1	ENSXETG00000004747	atf6	activating transcription factor 6 [Source:Jamboree;Acc:XB-GENE-983814]	-	2758774	2783510	XtropNRSE565	TTTAGCACCTTGGCCAG	2695130	+	63627
GL173116.1	ENSXETG00000023059	calu	calumenin [Source:Jamboree;Acc:XB-GENE-1007422]	-	617279	625131	XtropNRSE223	TTCAGCACCATGGACAG	681858	-	56727
GL172665.1	ENSXETG00000031992	ZNF335	zinc finger protein 335 [Source:HGNC Symbol;Acc:15807]	+	4014804	4040473	XtropNRSE668	TTCAGCACCATGGACAG	3932730	+	82057
GL173116.1	ENSXETG00000023063	gcc1	GRIP and coiled-coil domain containing 1 [Source:Jamboree;Acc:XB-GENE-1007438]	+	639794	646949	XtropNRSE223	TTCAGCACCATGGACAG	681858	-	34909
GL173116.1	ENSXETG00000023066	fam116b	family with sequence similarity 116, member B [Source:Jamboree;Acc:XB-GENE-6045835]	-	653469	674446	XtropNRSE223	TTCAGCACCATGGACAG	681858	-	7412
GL172780.1	ENSXETG00000023815	socs2	suppressor of cytokine signaling 2 [Source:Jamboree;Acc:XB-GENE-487261]	+	1759774	1800733	XtropNRSE453	CTTAGCACCACAGCCAG	1839952	+	39219
GL172780.1	ENSXETG00000023817	plxnc1	plexin C1 [Source:Jamboree;Acc:XB-GENE-856588]	+	1920204	1979709	XtropNRSE453	CTTAGCACCACAGCCAG	1839952	+	80235
GL173273.1	ENSXETG00000030170	dnajc5b	DnaJ (Hsp40) homolog, subfamily C, member 5 beta [Source:EntrezGene;Acc:100379708]	+	438051	471596	XtropNRSE165	TTCAGCACCACGGAGAG	562637	+	91041
GL173116.1	ENSXETG00000023068	ppp6r2	protein phosphatase 6, regulatory subunit 2 [Source:Jamboree;Acc:XB-GENE-5904142]	+	688072	723090	XtropNRSE223	TTCAGCACCATGGACAG	681858	-	6197
GL173273.1	ENSXETG00000020286	trim55	tripartite motif-containing 55 [Source:Jamboree;Acc:XB-GENE-6087245]	+	493860	533846	XtropNRSE165	TTCAGCACCACGGAGAG	562637	+	28791
GL173963.1	ENSXETG00000011171	tfr2	transferrin receptor 2 [Source:Jamboree;Acc:XB-GENE-6049719]	+	208	11703	XtropNRSE71	GTCAGAACCAGAGACAG	28009	+	16306
GL173078.1	ENSXETG00000005674	rgs1	regulator of G-protein signaling 1 [Source:Jamboree;Acc:XB-GENE-968765]	+	205136	209985	XtropNRSE267	ATTAGAGCCATAGCCAG	149456	+	55663
GL173078.1	ENSXETG00000005674	rgs1	regulator of G-protein signaling 1 [Source:Jamboree;Acc:XB-GENE-968765]	+	205136	209985	XtropNRSE268	ATTAGAACCAAGGACAG	156230	+	48889
GL173963.1	ENSXETG00000033368	B0BMM2_XENTR	LOC100145073 protein [Source:UniProtKB/TrEMBL;Acc:B0BMM2]	-	51136	51866	XtropNRSE71	GTCAGAACCAGAGACAG	28009	+	23110
GL173963.1	ENSXETG00000011170	ephb4	EPH receptor B4 [Source:Jamboree;Acc:XB-GENE-5881604]	+	105148	113218	XtropNRSE71	GTCAGAACCAGAGACAG	28009	+	77122
GL173116.1	ENSXETG00000023079	sbf1	SET binding factor 1 [Source:Jamboree;Acc:XB-GENE-1013544]	-	731654	805452	XtropNRSE223	TTCAGCACCATGGACAG	681858	-	49779
GL172936.1	ENSXETG00000002904	chd5	chromodomain helicase DNA binding protein 5 [Source:Jamboree;Acc:XB-GENE-955461]	-	1190598	1274637	XtropNRSE330	ATTAGAACCACAGACAG	1365510	+	90873
GL173091.1	ENSXETG00000017688	tbx5	T-box 5 [Source:Jamboree;Acc:XB-GENE-486855]	+	571233	610021	XtropNRSE237	CTCAGAGCCGCGGACAG	568671	+	2545
GL174064.1	ENSXETG00000026876	plec	plectin [Source:Jamboree;Acc:XB-GENE-6459396]	-	9403	60370	XtropNRSE67	CTTAGAGCCACAGAGAG	35347	-	intragenic
GL173091.1	ENSXETG00000017668	rbm19	RNA binding motif protein 19 [Source:Jamboree;Acc:XB-GENE-922190]	+	654001	679078	XtropNRSE237	CTCAGAGCCGCGGACAG	568671	+	85313
GL173091.1	ENSXETG00000017668	rbm19	RNA binding motif protein 19 [Source:Jamboree;Acc:XB-GENE-922190]	+	654001	679078	XtropNRSE238	TTCAGCACCAAGGACAG	758673	+	79595
GL173543.1	ENSXETG00000007912	mybpc3	myosin binding protein C, cardiac [Source:Jamboree;Acc:XB-GENE-479643]	-	78470	137280	XtropNRSE101	TTCAGCACCACGGAGAG	234212	-	96932
GL173091.1	ENSXETG00000017665	lhx5	LIM homeobox 5 [Source:Jamboree;Acc:XB-GENE-490400]	+	784978	807581	XtropNRSE238	TTCAGCACCAAGGACAG	758673	+	26288
GL172936.1	ENSXETG00000002914	rpl22	ribosomal protein L22 [Source:Jamboree;Acc:XB-GENE-978439]	-	1346917	1351362	XtropNRSE330	ATTAGAACCACAGACAG	1365510	+	14148
GL173051.1	ENSXETG00000025027	rnpc3	RNA-binding region (RNP1, RRM) containing 3 [Source:Jamboree;Acc:XB-GENE-920577]	+	370070	381395	XtropNRSE260	GTCAGCACCATGGACAG	470102	+	88707
GL172936.1	ENSXETG00000032027	RNF207	ring finger protein 207 [Source:HGNC Symbol;Acc:32947]	+	1360868	1400676	XtropNRSE330	ATTAGAACCACAGACAG	1365510	+	intragenic
GL173091.1	ENSXETG00000017659	sdsl	serine dehydratase-like [Source:Jamboree;Acc:XB-GENE-922203]	-	812077	824732	XtropNRSE238	TTCAGCACCAAGGACAG	758673	+	53387
GL173091.1	ENSXETG00000017653	sds	serine dehydratase [Source:Jamboree;Acc:XB-GENE-921978]	+	846876	853659	XtropNRSE238	TTCAGCACCAAGGACAG	758673	+	88186
GL173091.1	ENSXETG00000017657	plbd2	phospholipase B domain containing 2 [Source:Jamboree;Acc:XB-GENE-992746]	-	858009	872545	XtropNRSE238	TTCAGCACCAAGGACAG	758673	+	99319
GL173051.1	ENSXETG00000010846	amy2b	amylase, alpha 2B (pancreatic) [Source:Jamboree;Acc:XB-GENE-5725537]	+	387118	402941	XtropNRSE260	GTCAGCACCATGGACAG	470102	+	67161
GL172703.1	ENSXETG00000009659	tspan31	tetraspanin 31 [Source:Jamboree;Acc:XB-GENE-942512]	+	1059195	1071583	XtropNRSE570	TTCAGCACCAAGGACAG	1159321	-	87738
GL172779.1	ENSXETG00000024911	tgfa	transforming growth factor, alpha [Source:Jamboree;Acc:XB-GENE-852694]	-	732479	735167	XtropNRSE467	TTCAGCACCATGGACAG	791419	+	56252
GL172779.1	ENSXETG00000024911	tgfa	transforming growth factor, alpha [Source:Jamboree;Acc:XB-GENE-852694]	-	732479	735167	XtropNRSE468	TTCAGCACCATGGACAG	792951	+	57784
GL172779.1	ENSXETG00000008209	XB-GENE-952811	Putative ortholog of prokineticin receptor 1 (PK-R1) (G-protein coupled receptor 73) (G- protein coupled receptor ZAQ), 2 of 2 [Source:Jamboree;Acc:XB-GENE-952811]	+	792966	858355	XtropNRSE467	TTCAGCACCATGGACAG	791419	+	1530
GL173051.1	ENSXETG00000010847	amy2a	amylase, alpha 2A (pancreatic) [Source:Jamboree;Acc:XB-GENE-968629]	+	405944	412186	XtropNRSE260	GTCAGCACCATGGACAG	470102	+	57916
GL172703.1	ENSXETG00000009658	2012-03-09	membrane-associated ring finger (C3HC4) 9 [Source:Jamboree;Acc:XB-GENE-5813114]	+	1100670	1195808	XtropNRSE570	TTCAGCACCAAGGACAG	1159321	-	intragenic
GL172703.1	ENSXETG00000009657	cyp27b1	cytochrome P450, family 27, subfamily B, polypeptide 1 [Source:Jamboree;Acc:XB-GENE-942527]	-	1248961	1259586	XtropNRSE570	TTCAGCACCAAGGACAG	1159321	-	89623
GL173543.1	ENSXETG00000007913	spi1	spleen focus forming virus (SFFV) proviral integration oncogene spi1 [Source:Jamboree;Acc:XB-GENE-1018247]	-	169929	191686	XtropNRSE101	TTCAGCACCACGGAGAG	234212	-	42526
GL173543.1	ENSXETG00000007913	spi1	spleen focus forming virus (SFFV) proviral integration oncogene spi1 [Source:Jamboree;Acc:XB-GENE-1018247]	-	169929	191686	XtropNRSE102	ATCAGCACCACGGACAG	270439	+	78753
GL172779.1	ENSXETG00000008206	anxa4	annexin A4 [Source:Jamboree;Acc:XB-GENE-854498]	-	957613	980060	XtropNRSE469	GTCAGAACCAAGGACAG	1070179	-	90119
GL173543.1	ENSXETG00000007914	slc39a13	solute carrier family 39 (zinc transporter), member 13 [Source:Jamboree;Acc:XB-GENE-996260]	+	210988	217159	XtropNRSE101	TTCAGCACCACGGAGAG	234212	-	17053
GL173543.1	ENSXETG00000007914	slc39a13	solute carrier family 39 (zinc transporter), member 13 [Source:Jamboree;Acc:XB-GENE-996260]	+	210988	217159	XtropNRSE102	ATCAGCACCACGGACAG	270439	+	53280
GL173041.1	ENSXETG00000020776	lhx2	LIM homeobox 2 [Source:Jamboree;Acc:XB-GENE-490331]	-	693380	725299	XtropNRSE265	TTCAGCACCATGGACAG	605157	+	88206
GL173543.1	ENSXETG00000007915	tmem178.2	transmembrane protein 178, gene 2 [Source:Jamboree;Acc:XB-GENE-5809007]	+	229209	246685	XtropNRSE101	TTCAGCACCACGGAGAG	234212	-	intragenic
GL173543.1	ENSXETG00000007915	tmem178.2	transmembrane protein 178, gene 2 [Source:Jamboree;Acc:XB-GENE-5809007]	+	229209	246685	XtropNRSE102	ATCAGCACCACGGACAG	270439	+	23754
GL173543.1	ENSXETG00000007916	psmc3	proteasome (prosome, macropain) 26S subunit, ATPase, 3 [Source:Jamboree;Acc:XB-GENE-1009848]	-	250765	257276	XtropNRSE101	TTCAGCACCACGGAGAG	234212	-	16536
GL173543.1	ENSXETG00000007916	psmc3	proteasome (prosome, macropain) 26S subunit, ATPase, 3 [Source:Jamboree;Acc:XB-GENE-1009848]	-	250765	257276	XtropNRSE102	ATCAGCACCACGGACAG	270439	+	13163
GL173543.1	ENSXETG00000007917	nup160	nucleoporin 160kDa [Source:Jamboree;Acc:XB-GENE-979759]	+	260527	283551	XtropNRSE101	TTCAGCACCACGGAGAG	234212	-	26298
GL173543.1	ENSXETG00000007917	nup160	nucleoporin 160kDa [Source:Jamboree;Acc:XB-GENE-979759]	+	260527	283551	XtropNRSE102	ATCAGCACCACGGACAG	270439	+	26298
GL173543.1	ENSXETG00000007917	nup160	nucleoporin 160kDa [Source:Jamboree;Acc:XB-GENE-979759]	+	260527	283551	XtropNRSE102	ATCAGCACCACGGACAG	270439	+	intragenic
GL172779.1	ENSXETG00000008205	aak1	AP2 associated kinase 1 [Source:Jamboree;Acc:XB-GENE-986555]	+	1025749	1093093	XtropNRSE469	GTCAGAACCAAGGACAG	1070179	-	intragenic
GL173996.1	ENSXETG00000033323	CACNA1C	calcium channel, voltage-dependent, L type, alpha 1C subunit [Source:HGNC Symbol;Acc:1390]	+	36788	85155	XtropNRSE69	TTCAGCACCAGGGACAG	71024	-	intragenic
GL173018.1	ENSXETG00000017638	LOC100486384	zinc finger BED domain-containing protein 1-like [Source:EntrezGene;Acc:100486384]	-	904500	906480	XtropNRSE279	ATCAGCACCATGGACAG	833408	-	71075
GL172741.1	ENSXETG00000007521	rapgef4	Rap guanine nucleotide exchange factor (GEF) 4 [Source:Jamboree;Acc:XB-GENE-6048644]	-	1239231	1380196	XtropNRSE517	CTTAGCACCCTAGCCAG	1386041	+	5845
GL173120.1	ENSXETG00000030305	NP_001096507.1	amphiphysin [Source:RefSeq peptide;Acc:NP_001096507]	-	785699	833983	XtropNRSE220	TTCAGCACCTTGGACAG	857987	-	24004
GL172676.1	ENSXETG00000007846	wdr76	WD repeat domain 76 [Source:Jamboree;Acc:XB-GENE-5868423]	-	908243	918201	XtropNRSE624	TTCAGCACCACGGACAG	1001126	+	82925
GL172676.1	ENSXETG00000007847	blm	Bloom syndrome, RecQ helicase-like [Source:Jamboree;Acc:XB-GENE-982561]	-	921611	946703	XtropNRSE624	TTCAGCACCACGGACAG	1001126	+	54423
GL172779.1	ENSXETG00000008202	nfu1	NFU1 iron-sulfur cluster scaffold homolog [Source:Jamboree;Acc:XB-GENE-1002900]	+	1100846	1115570	XtropNRSE469	GTCAGAACCAAGGACAG	1070179	-	30650
GL172779.1	ENSXETG00000008199	gfpt1	glutamine--fructose-6-phosphate transaminase 1 [Source:Jamboree;Acc:XB-GENE-493902]	+	1140961	1157549	XtropNRSE469	GTCAGAACCAAGGACAG	1070179	-	70765
GL173165.1	ENSXETG00000006560	hiatl1	hippocampus abundant transcript-like 1 [Source:Jamboree;Acc:XB-GENE-5783273]	+	614352	637938	XtropNRSE208	TTCAGCACCAAGGACAG	736896	-	98958
GL172813.1	ENSXETG00000016119	pcdha13	protocadherin alpha 13 [Source:Jamboree;Acc:XB-GENE-1113164]	+	1962180	2003845	XtropNRSE419	ATTAGCGCCGGAGAGAG	1999126	+	intragenic
GL172676.1	ENSXETG00000007848	rasgrf1	Ras protein-specific guanine nucleotide-releasing factor 1 [Source:Jamboree;Acc:XB-GENE-493672]	-	953085	981414	XtropNRSE624	TTCAGCACCACGGACAG	1001126	+	19712
GL172813.1	ENSXETG00000016123	pcdha8	protocadherin alpha 8 [Source:Jamboree;Acc:XB-GENE-6037559]	+	2075532	2079101	XtropNRSE419	ATTAGCGCCGGAGAGAG	1999126	+	76389
GL173318.1	ENSXETG00000001966	glra1	glycine receptor, alpha 1 [Source:Jamboree;Acc:XB-GENE-6035798]	+	512745	543489	XtropNRSE154	TTCAGCACCGCGGAGAG	466781	-	45947
GL173165.1	ENSXETG00000006557	c19orf20	chromosome 19 open reading frame 20 [Source:Jamboree;Acc:XB-GENE-6040243]	+	654462	657958	XtropNRSE208	TTCAGCACCAAGGACAG	736896	-	78938
GL173165.1	ENSXETG00000006555	cdc34	cell division cycle 34 homolog [Source:Jamboree;Acc:XB-GENE-5772505]	+	663008	670862	XtropNRSE208	TTCAGCACCAAGGACAG	736896	-	66034
GL172866.1	ENSXETG00000012731	cpeb4	cytoplasmic polyadenylation element binding protein 4 [Source:Jamboree;Acc:XB-GENE-988741]	+	932253	973166	XtropNRSE374	TTCAGCACCGCGGCCAG	1012978	+	39812
GL173165.1	ENSXETG00000006553	bsg	basigin (Ok blood group) [Source:Jamboree;Acc:XB-GENE-5901795]	+	684444	695816	XtropNRSE208	TTCAGCACCAAGGACAG	736896	-	41080
GL172866.1	ENSXETG00000009166	hmp19	HMP19 protein [Source:Jamboree;Acc:XB-GENE-944744]	+	1013359	1047330	XtropNRSE374	TTCAGCACCGCGGCCAG	1012978	+	364
GL173165.1	ENSXETG00000031566	hcn2	hyperpolarization activated cyclic nucleotide-gated potassium channel 2 [Source:EntrezGene;Acc:100487897]	+	734872	775573	XtropNRSE208	TTCAGCACCAAGGACAG	736896	-	intragenic
GL173165.1	ENSXETG00000006545	polrmt	polymerase (RNA) mitochondrial (DNA directed) [Source:Jamboree;Acc:XB-GENE-5893260]	-	778155	807753	XtropNRSE208	TTCAGCACCAAGGACAG	736896	-	41242
GL173165.1	ENSXETG00000034157	NP_001137396.1	fibroblast growth factor 22 [Source:RefSeq peptide;Acc:NP_001137396]	+	809781	819036	XtropNRSE208	TTCAGCACCAAGGACAG	736896	-	72868
GL173165.1	ENSXETG00000006543	rnf126	ring finger protein 126 [Source:Jamboree;Acc:XB-GENE-5960892]	-	821280	841944	XtropNRSE208	TTCAGCACCAAGGACAG	736896	-	84367
GL172761.1	ENSXETG00000008271	kidins220	kinase D-interacting substrate, 220kDa [Source:Jamboree;Acc:XB-GENE-5839632]	+	328399	411668	XtropNRSE498	TTCAGCACCATGGACAG	475332	-	63664
GL172841.1	ENSXETG00000017977	prosapip1	ProSAPiP1 protein [Source:Jamboree;Acc:XB-GENE-961223]	+	1462793	1467216	XtropNRSE398	TTCAGCACCTCGGACAG	1522115	+	54899
GL172841.1	ENSXETG00000027330	ubox5	U-box domain containing 5 [Source:Jamboree;Acc:XB-GENE-973070]	+	1478953	1493322	XtropNRSE398	TTCAGCACCTCGGACAG	1522115	+	28793
GL172841.1	ENSXETG00000027328	fastkd5	FAST kinase domains 5 [Source:Jamboree;Acc:XB-GENE-6258297]	+	1484028	1486226	XtropNRSE398	TTCAGCACCTCGGACAG	1522115	+	35889
GL172704.1	ENSXETG00000011987	NP_001001244.1	myosin, heavy chain 4, skeletal muscle [Source:RefSeq peptide;Acc:NP_001001244]	-	1795099	1809178	XtropNRSE566	TTCAGCACCTGGGACAG	1889261	-	80083
GL172704.1	ENSXETG00000011987	NP_001001244.1	myosin, heavy chain 4, skeletal muscle [Source:RefSeq peptide;Acc:NP_001001244]	-	1795099	1809178	XtropNRSE567	GTCAGCACCACGGAGAG	1889345	-	80167
GL172841.1	ENSXETG00000017979	avp	arginine vasopressin [Source:Jamboree;Acc:XB-GENE-478869]	+	1521564	1527816	XtropNRSE398	TTCAGCACCTCGGACAG	1522115	+	intragenic
GL172841.1	ENSXETG00000027327	oxt	oxytocin, prepropeptide [Source:Jamboree;Acc:XB-GENE-478274]	+	1536620	1541138	XtropNRSE398	TTCAGCACCTCGGACAG	1522115	+	14488
GL172841.1	ENSXETG00000032792	NP_001107550.1	gonadotropin-releasing hormone 2 [Source:RefSeq peptide;Acc:NP_001107550]	-	1548834	1551891	XtropNRSE398	TTCAGCACCTCGGACAG	1522115	+	26702
GL172841.1	ENSXETG00000017982	ptpra	protein tyrosine phosphatase, receptor type, A [Source:Jamboree;Acc:XB-GENE-1012347]	-	1583220	1645653	XtropNRSE398	TTCAGCACCTCGGACAG	1522115	+	61088
GL172761.1	ENSXETG00000008272	id2	inhibitor of DNA binding 2, dominant negative helix-loop-helix protein [Source:Jamboree;Acc:XB-GENE-481297]	-	421029	421940	XtropNRSE498	TTCAGCACCATGGACAG	475332	-	53392
GL172676.1	ENSXETG00000013401	unc5d	unc-5 homolog D [Source:Jamboree;Acc:XB-GENE-922923]	-	2722819	2829409	XtropNRSE625	TTTAGCACCTTAGACAG	2766374	+	intragenic
GL173053.1	ENSXETG00000010656	rps17	ribosomal protein S17 [Source:Jamboree;Acc:XB-GENE-1016373]	-	426457	431760	XtropNRSE256	TTCAGAACCATGGAGAG	528674	-	96914
GL172798.1	ENSXETG00000018020	sh3gl2	SH3-domain GRB2-like 2 [Source:Jamboree;Acc:XB-GENE-1012090]	-	1022154	1046132	XtropNRSE431	ATCAGCACCATGGACAG	985020	-	37117
GL173053.1	ENSXETG00000010660	cpeb1	cytoplasmic polyadenylation element binding protein 1 [Source:Jamboree;Acc:XB-GENE-946167]	-	460547	496559	XtropNRSE256	TTCAGAACCATGGAGAG	528674	-	32115
GL173053.1	ENSXETG00000010660	cpeb1	cytoplasmic polyadenylation element binding protein 1 [Source:Jamboree;Acc:XB-GENE-946167]	-	460547	496559	XtropNRSE257	ATTAGCACCCAAGCCAG	563643	-	67084
GL172761.1	ENSXETG00000001201	allc	allantoicase [Source:Jamboree;Acc:XB-GENE-1002643]	-	2359731	2375933	XtropNRSE499	CTCAGAGCCTGAGCCAG	2322872	-	36842
GL172761.1	ENSXETG00000001204	colec11	collectin sub-family member 11 [Source:Jamboree;Acc:XB-GENE-952506]	-	2383888	2395084	XtropNRSE499	CTCAGAGCCTGAGCCAG	2322872	-	60999
GL173053.1	ENSXETG00000010662	ap3b2	adaptor-related protein complex 3, beta 2 subunit [Source:Jamboree;Acc:XB-GENE-1013377]	-	500070	542437	XtropNRSE256	TTCAGAACCATGGAGAG	528674	-	intragenic
GL173053.1	ENSXETG00000010662	ap3b2	adaptor-related protein complex 3, beta 2 subunit [Source:Jamboree;Acc:XB-GENE-1013377]	-	500070	542437	XtropNRSE257	ATTAGCACCCAAGCCAG	563643	-	21206
GL173805.1	ENSXETG00000030341	LOC100489083	guanine nucleotide exchange factor for Rab-3A-like [Source:EntrezGene;Acc:100489083]	+	20413	36284	XtropNRSE76	TTCAGCACCTAGGAGAG	29046	-	intragenic
GL173805.1	ENSXETG00000009043	fads2	fatty acid desaturase 2 [Source:Jamboree;Acc:XB-GENE-1010230]	-	43800	67975	XtropNRSE76	TTCAGCACCTAGGAGAG	29046	-	14737
GL172832.1	ENSXETG00000015711	grm7	glutamate receptor, metabotropic 7 [Source:Jamboree;Acc:XB-GENE-6036083]	+	289826	480506	XtropNRSE401	TTCAGCACCATGGACAG	292328	-	intragenic
GL172832.1	ENSXETG00000015711	grm7	glutamate receptor, metabotropic 7 [Source:Jamboree;Acc:XB-GENE-6036083]	+	289826	480506	XtropNRSE402	TTTAGCACCACAGAGAG	496065	-	15559
GL172704.1	ENSXETG00000011984	slc35f4	solute carrier family 35, member F4 [Source:Jamboree;Acc:XB-GENE-983757]	-	1833271	1842438	XtropNRSE566	TTCAGCACCTGGGACAG	1889261	-	46823
GL172704.1	ENSXETG00000011984	slc35f4	solute carrier family 35, member F4 [Source:Jamboree;Acc:XB-GENE-983757]	-	1833271	1842438	XtropNRSE567	GTCAGCACCACGGAGAG	1889345	-	46907
GL172704.1	ENSXETG00000011982	XB-GENE-5731928	hypothetical protein LOC100144289 [Source:Jamboree;Acc:XB-GENE-5731928]	-	1902597	1909363	XtropNRSE566	TTCAGCACCTGGGACAG	1889261	-	13319
GL172704.1	ENSXETG00000011982	XB-GENE-5731928	hypothetical protein LOC100144289 [Source:Jamboree;Acc:XB-GENE-5731928]	-	1902597	1909363	XtropNRSE567	GTCAGCACCACGGAGAG	1889345	-	13235
GL172704.1	ENSXETG00000011978	psma3	proteasome (prosome, macropain) subunit, alpha type, 3 [Source:Jamboree;Acc:XB-GENE-976787]	+	2034776	2049182	XtropNRSE568	GTCAGAGCCCTAGAGAG	2145038	-	95856
GL173053.1	ENSXETG00000010666	oaz2	ornithine decarboxylase antizyme 2 [Source:Jamboree;Acc:XB-GENE-956836]	-	550036	570222	XtropNRSE256	TTCAGAACCATGGAGAG	528674	-	21345
GL173053.1	ENSXETG00000010666	oaz2	ornithine decarboxylase antizyme 2 [Source:Jamboree;Acc:XB-GENE-956836]	-	550036	570222	XtropNRSE257	ATTAGCACCCAAGCCAG	563643	-	21345
GL173053.1	ENSXETG00000010666	oaz2	ornithine decarboxylase antizyme 2 [Source:Jamboree;Acc:XB-GENE-956836]	-	550036	570222	XtropNRSE257	ATTAGCACCCAAGCCAG	563643	-	intragenic
GL173053.1	ENSXETG00000010669	scamp5	secretory carrier membrane protein 5 [Source:Jamboree;Acc:XB-GENE-5960050]	-	655339	674823	XtropNRSE257	ATTAGCACCCAAGCCAG	563643	-	91679
GL173805.1	ENSXETG00000030682	FADS1	fatty acid desaturase 1 [Source:HGNC Symbol;Acc:3574]	+	82880	91607	XtropNRSE76	TTCAGCACCTAGGAGAG	29046	-	53817
GL172704.1	ENSXETG00000011968	arid4a	AT rich interactive domain 4A (RBP1-like) [Source:Jamboree;Acc:XB-GENE-983782]	+	2061780	2098216	XtropNRSE568	GTCAGAGCCCTAGAGAG	2145038	-	46822
GL173285.1	ENSXETG00000005585	cacna1a	calcium channel, voltage-dependent, P/Q type, alpha 1A subunit [Source:Jamboree;Acc:XB-GENE-1013831]	+	310421	471383	XtropNRSE163	GTCAGCACCAGGGACAG	561176	+	89793
GL172741.1	ENSXETG00000005672	pcmtd1	protein-L-isoaspartate (D-aspartate) O-methyltransferase domain containing 1 [Source:Jamboree;Acc:XB-GENE-5750991]	+	2109857	2200960	XtropNRSE518	TTCAGCACCATGGAGAG	2284940	+	83980
GL172704.1	ENSXETG00000026270	timm9	translocase of inner mitochondrial membrane 9 homolog [Source:Jamboree;Acc:XB-GENE-983801]	-	2103334	2107741	XtropNRSE568	GTCAGAGCCCTAGAGAG	2145038	-	37297
GL172704.1	ENSXETG00000011966	kiaa0586	KIAA0586 [Source:Jamboree;Acc:XB-GENE-5929458]	+	2113056	2205659	XtropNRSE568	GTCAGAGCCCTAGAGAG	2145038	-	intragenic
GL172704.1	ENSXETG00000011966	kiaa0586	KIAA0586 [Source:Jamboree;Acc:XB-GENE-5929458]	+	2113056	2205659	XtropNRSE569	GTCAGCGCCACGGCCAG	2244785	-	39126
GL172704.1	ENSXETG00000011962	dact1	dapper, antagonist of beta-catenin [Source:Jamboree;Acc:XB-GENE-478639]	+	2286438	2292071	XtropNRSE569	GTCAGCGCCACGGCCAG	2244785	-	41636
GL173049.1	ENSXETG00000033183	CAPN14	calpain 14 [Source:HGNC Symbol;Acc:16664]	+	465938	487144	XtropNRSE269	TTCAGCACCACGGACAG	579371	-	92227
GL172741.1	ENSXETG00000018839	gorasp2	golgi reassembly stacking protein 2, 55kDa [Source:Jamboree;Acc:XB-GENE-943266]	+	2227113	2239790	XtropNRSE518	TTCAGCACCATGGAGAG	2284940	+	45150
GL172975.1	ENSXETG00000025926	LOC100495856	tyrosine 3-monooxygenase-like [Source:EntrezGene;Acc:100495856]	-	807115	824920	XtropNRSE311	TTCAGCACCACAGACAG	922171	+	97251
GL172741.1	ENSXETG00000018848	gad1	glutamate decarboxylase 1 (brain, 67kDa) [Source:Jamboree;Acc:XB-GENE-1011699]	-	2249523	2269302	XtropNRSE518	TTCAGCACCATGGAGAG	2284940	+	15638
GL172741.1	ENSXETG00000025407	sp5	Sp5 transcription factor [Source:Jamboree;Acc:XB-GENE-1217606]	-	2310423	2313608	XtropNRSE518	TTCAGCACCATGGAGAG	2284940	+	25466
GL172975.1	ENSXETG00000019626	pah	phenylalanine hydroxylase [Source:Jamboree;Acc:XB-GENE-991085]	-	829569	856908	XtropNRSE311	TTCAGCACCACAGACAG	922171	+	65263
GL173049.1	ENSXETG00000022063	galnt14	UDP-N-acetyl-alpha-D-galactosamine:polypeptide N-acetylgalactosaminyltransferase 14 (GalNAc-T14) [Source:Jamboree;Acc:XB-GENE-992201]	+	536417	769065	XtropNRSE269	TTCAGCACCACGGACAG	579371	-	intragenic
GL172741.1	ENSXETG00000018850	myo3b	myosin 3b [Source:Jamboree;Acc:XB-GENE-492483]	-	2330018	2491023	XtropNRSE518	TTCAGCACCATGGAGAG	2284940	+	45061
GL172855.1	ENSXETG00000011751	rab38	RAB38, member RAS oncogene family [Source:Jamboree;Acc:XB-GENE-480756]	-	978032	997733	XtropNRSE380	CTTAGAACCAGGGACAG	1050289	-	52556
GL172855.1	ENSXETG00000011748	ctsc	cathepsin C [Source:Jamboree;Acc:XB-GENE-940480]	-	1011341	1021917	XtropNRSE380	CTTAGAACCAGGGACAG	1050289	-	28372
GL172744.1	ENSXETG00000023120	kcnk2	potassium channel, subfamily K, member 2 [Source:Jamboree;Acc:XB-GENE-952207]	+	2478079	2535382	XtropNRSE515	GTCAGAACCAGAGACAG	2620560	+	85178
GL172855.1	ENSXETG00000011740	grm5	glutamate receptor, metabotropic 5 [Source:Jamboree;Acc:XB-GENE-954112]	-	1058328	1186722	XtropNRSE380	CTTAGAACCAGGGACAG	1050289	-	8022
GL172744.1	ENSXETG00000004366	uqcrh	ubiquinol-cytochrome c reductase hinge protein [Source:Jamboree;Acc:XB-GENE-963373]	+	2606309	2609106	XtropNRSE515	GTCAGAACCAGAGACAG	2620560	+	11454
GL172744.1	ENSXETG00000023118	zbtb17	zinc finger and BTB domain containing 17 [Source:Jamboree;Acc:XB-GENE-940673]	+	2630084	2636353	XtropNRSE515	GTCAGAACCAGAGACAG	2620560	+	9507
GL172825.1	ENSXETG00000005661	cyp7a1	cytochrome P450, family 7, subfamily A, polypeptide 1 [Source:Jamboree;Acc:XB-GENE-485170]	-	179744	183205	XtropNRSE411	ATCAGAGCCTTAGAGAG	100368	+	79359
GL172875.1	ENSXETG00000022580	nhsl2	NHS-like 2 [Source:Jamboree;Acc:XB-GENE-6467658]	+	211851	216219	XtropNRSE371	ATTAGAACCTCAGCGAG	277357	+	61138
GL172875.1	ENSXETG00000022578	pin4	protein (peptidylprolyl cis/trans isomerase) NIMA-interacting, 4 (parvulin) [Source:Jamboree;Acc:XB-GENE-1004487]	+	229634	236371	XtropNRSE371	ATTAGAACCTCAGCGAG	277357	+	40986
GL172744.1	ENSXETG00000023114	NP_001017062.1	spen homolog, transcriptional regulator [Source:RefSeq peptide;Acc:NP_001017062]	-	2644619	2689985	XtropNRSE515	GTCAGAACCAGAGACAG	2620560	+	24042
GL173783.1	ENSXETG00000030313	TFCP2L1	transcription factor CP2-like 1 [Source:HGNC Symbol;Acc:17925]	-	10616	29280	XtropNRSE79	TTCAGCACCACGGCCAG	101319	+	72039
GL172875.1	ENSXETG00000022574	ercc6l	excision repair cross-complementing rodent repair deficiency, complementation group 6-like [Source:Jamboree;Acc:XB-GENE-988849]	-	241221	249204	XtropNRSE371	ATTAGAACCTCAGCGAG	277357	+	28153
GL172875.1	ENSXETG00000022572	tsc22d3	TSC22 domain family, member 3 [Source:Jamboree;Acc:XB-GENE-1004589]	+	297136	338683	XtropNRSE371	ATTAGAACCTCAGCGAG	277357	+	19762
GL172825.1	ENSXETG00000005663	sdcbp	syndecan binding protein (syntenin) [Source:Jamboree;Acc:XB-GENE-953662]	+	197924	212019	XtropNRSE411	ATCAGAGCCTTAGAGAG	100368	+	97539
GL172744.1	ENSXETG00000031940	FBLIM1	filamin binding LIM protein 1 [Source:HGNC Symbol;Acc:24686]	-	2709779	2715078	XtropNRSE515	GTCAGAACCAGAGACAG	2620560	+	89202
GL172953.1	ENSXETG00000001327	ANKFN1	ankyrin-repeat and fibronectin type III domain containing 1 [Source:HGNC Symbol;Acc:26766]	-	446920	576793	XtropNRSE319	TTCAGAACCCAGGCCAG	559128	+	intragenic
GL172953.1	ENSXETG00000001327	ANKFN1	ankyrin-repeat and fibronectin type III domain containing 1 [Source:HGNC Symbol;Acc:26766]	-	446920	576793	XtropNRSE320	TTCAGCACCATGGACAG	600270	-	23477
GL173285.1	ENSXETG00000005589	stx10	syntaxin 10 [Source:Jamboree;Acc:XB-GENE-5854149]	+	493201	498106	XtropNRSE163	GTCAGCACCAGGGACAG	561176	+	63070
GL173783.1	ENSXETG00000000840	clasp1	cytoplasmic linker associated protein 1 [Source:Jamboree;Acc:XB-GENE-6049805]	-	58995	134929	XtropNRSE79	TTCAGCACCACGGCCAG	101319	+	intragenic
GL173285.1	ENSXETG00000005594	nacc1	nucleus accumbens associated 1, BEN and BTB (POZ) domain containing [Source:Jamboree;Acc:XB-GENE-979467]	-	502822	505664	XtropNRSE163	GTCAGCACCAGGGACAG	561176	+	55512
GL173285.1	ENSXETG00000033863	Q0IHN6_XENTR	LOC779562 protein [Source:UniProtKB/TrEMBL;Acc:Q0IHN6]	+	517302	527993	XtropNRSE163	GTCAGCACCAGGGACAG	561176	+	33183
GL173285.1	ENSXETG00000005597	man2b1	mannosidase, alpha, class 2B, member 1 [Source:Jamboree;Acc:XB-GENE-958698]	-	528941	554225	XtropNRSE163	GTCAGCACCAGGGACAG	561176	+	6951
GL173410.1	ENSXETG00000000514	mgat5	mannosyl (alpha-1,6-)-glycoprotein beta-1,6-N-acetyl-glucosaminyltransferase [Source:Jamboree;Acc:XB-GENE-995554]	-	249739	298453	XtropNRSE134	GTCAGCACCAAGGACAG	382817	+	84364
GL173285.1	ENSXETG00000025826	c19orf56	chromosome 19 open reading frame 56 [Source:Jamboree;Acc:XB-GENE-1008772]	-	556059	560158	XtropNRSE163	GTCAGCACCAGGGACAG	561176	+	1018
GL173285.1	ENSXETG00000005598	wdr83	WD repeat domain 83 [Source:Jamboree;Acc:XB-GENE-969395]	+	560255	572531	XtropNRSE163	GTCAGCACCAGGGACAG	561176	+	intragenic
GL172657.1	ENSXETG00000002942	rps15a	ribosomal protein S15a [Source:Jamboree;Acc:XB-GENE-981311]	-	1154402	1160740	XtropNRSE677	TTCAGCACCTCAGACAG	1198276	-	37536
GL172657.1	ENSXETG00000002943	arl6ip1	ADP-ribosylation factor-like 6 interacting protein 1 [Source:Jamboree;Acc:XB-GENE-976279]	-	1173560	1183762	XtropNRSE677	TTCAGCACCTCAGACAG	1198276	-	14514
GL173285.1	ENSXETG00000005599	dhps	deoxyhypusine synthase [Source:Jamboree;Acc:XB-GENE-958707]	-	572554	584819	XtropNRSE163	GTCAGCACCAGGGACAG	561176	+	11361
GL172657.1	ENSXETG00000002946	coq7	coenzyme Q7 homolog, ubiquinone [Source:Jamboree;Acc:XB-GENE-941459]	+	1197743	1204979	XtropNRSE677	TTCAGCACCTCAGACAG	1198276	-	intragenic
GL172657.1	ENSXETG00000032470	LOC100493204	protein notum homolog [Source:EntrezGene;Acc:100493204]	+	1225722	1237628	XtropNRSE677	TTCAGCACCTCAGACAG	1198276	-	27429
GL173007.1	ENSXETG00000004021	uncx	UNC homeobox [Source:Jamboree;Acc:XB-GENE-920201]	-	319313	324708	XtropNRSE282	TTCAGCACCTCGGACAG	312240	-	7056
GL173007.1	ENSXETG00000004022	drg2	developmentally regulated GTP binding protein 2 [Source:Jamboree;Acc:XB-GENE-5910548]	+	361288	372476	XtropNRSE282	TTCAGCACCTCGGACAG	312240	-	49031
GL172814.1	ENSXETG00000012231	c17orf101	chromosome 17 open reading frame 101 [Source:Jamboree;Acc:XB-GENE-6457975]	-	958762	1014492	XtropNRSE423	TTCAGCACCAAAGCCAG	861427	-	97318
GL172657.1	ENSXETG00000032441	SYT17_XENTR	Synaptotagmin-17 [Source:UniProtKB/Swiss-Prot;Acc:A4IJ05]	+	1275741	1325037	XtropNRSE677	TTCAGCACCTCAGACAG	1198276	-	77448
GL172875.1	ENSXETG00000031386	NP_001072505.1	G protein-coupled receptor 83 [Source:RefSeq peptide;Acc:NP_001072505]	+	1635992	1647663	XtropNRSE372	TTCAGCACCAAGGACAG	1687636	-	39973
GL173000.1	ENSXETG00000002518	kbtbd8	kelch repeat and BTB (POZ) domain containing 8 [Source:Jamboree;Acc:XB-GENE-956237]	+	326852	335498	XtropNRSE286	TTCAGAGCCATAGCCAG	328731	-	intragenic
GL173783.1	ENSXETG00000000839	mki67ip	MKI67 (FHA domain) interacting nucleolar phosphoprotein [Source:Jamboree;Acc:XB-GENE-940532]	-	144202	147515	XtropNRSE79	TTCAGCACCACGGCCAG	101319	+	42866
GL173000.1	ENSXETG00000031632	LOC100491288	monocarboxylate transporter 2-like [Source:EntrezGene;Acc:100491288]	+	367784	382365	XtropNRSE286	TTCAGAGCCATAGCCAG	328731	-	39036
GL173000.1	ENSXETG00000031632	LOC100491288	monocarboxylate transporter 2-like [Source:EntrezGene;Acc:100491288]	+	367784	382365	XtropNRSE287	GTCAGAACCAGAGACAG	459795	+	77430
GL173007.1	ENSXETG00000004023	zfand2a	zinc finger, AN1-type domain 2A [Source:Jamboree;Acc:XB-GENE-5772103]	+	377340	388490	XtropNRSE282	TTCAGCACCTCGGACAG	312240	-	65083
GL173783.1	ENSXETG00000000838	tsn	translin [Source:Jamboree;Acc:XB-GENE-970319]	+	151555	159608	XtropNRSE79	TTCAGCACCACGGCCAG	101319	+	50219
GL173000.1	ENSXETG00000002522	suclg2	succinate-CoA ligase, GDP-forming, beta subunit [Source:Jamboree;Acc:XB-GENE-956242]	-	504852	594125	XtropNRSE287	GTCAGAACCAGAGACAG	459795	+	45040
GL173169.1	ENSXETG00000011875	glra2	glycine receptor, alpha 2 [Source:Jamboree;Acc:XB-GENE-958032]	+	689994	793066	XtropNRSE200	TTCAGCACCACGGACAG	679602	-	10375
GL172765.1	ENSXETG00000013722	ephb1	EPH receptor B1 [Source:Jamboree;Acc:XB-GENE-488626]	-	911858	1043083	XtropNRSE494	TTCAGCACCAAGGACAG	942458	+	intragenic
GL172719.1	ENSXETG00000008095	atp6v1h	ATPase, H+ transporting, lysosomal 50/57kDa, V1 subunit H [Source:Jamboree;Acc:XB-GENE-1015115]	-	1808622	1848525	XtropNRSE538	TTCAGCACCATGGACAG	1899963	-	51438
GL172657.1	ENSXETG00000032195	LOC100491763	G-protein coupled receptor family C group 5 member B-like [Source:EntrezGene;Acc:100491763]	+	1967210	1980599	XtropNRSE678	GTCAGCACCATGGAGAG	1878280	+	88913
GL172794.1	ENSXETG00000033367	tmem2	transmembrane protein 2 [Source:EntrezGene;Acc:100379691]	+	620511	667879	XtropNRSE438	TTCAGCACCTCGGACAG	755531	-	87652
GL173026.1	ENSXETG00000011145	pusl1	pseudouridylate synthase-like 1 [Source:Jamboree;Acc:XB-GENE-991885]	+	610814	650957	XtropNRSE274	GTTAGCACCCCAGAGAG	741655	+	90698
GL173026.1	ENSXETG00000011125	XB-GENE-5721642	uracil nucleotide/cysteinyl leukotriene receptor-like [Source:Jamboree;Acc:XB-GENE-5721642]	+	660001	662503	XtropNRSE274	GTTAGCACCCCAGAGAG	741655	+	79152
GL172719.1	ENSXETG00000008098	rgs20	regulator of G-protein signaling 20 [Source:Jamboree;Acc:XB-GENE-976969]	+	1904054	1937912	XtropNRSE538	TTCAGCACCATGGACAG	1899963	-	4074
GL173026.1	ENSXETG00000030716	cpsf3l	cleavage and polyadenylation specific factor 3-like [Source:EntrezGene;Acc:100379959]	-	664844	681719	XtropNRSE274	GTTAGCACCCCAGAGAG	741655	+	59936
GL173605.1	ENSXETG00000016436	XB-GENE-996589	Putative ortholog of uDP-GlcNAc:betaGal beta-1,3-N-acetylglucosaminyltransferase 3, 1 of 1 [Source:Jamboree;Acc:XB-GENE-996589]	+	157261	176803	XtropNRSE94	CTCAGAACCCTGGCCAG	189947	+	13144
GL173605.1	ENSXETG00000016436	XB-GENE-996589	Putative ortholog of uDP-GlcNAc:betaGal beta-1,3-N-acetylglucosaminyltransferase 3, 1 of 1 [Source:Jamboree;Acc:XB-GENE-996589]	+	157261	176803	XtropNRSE95	CTCAGAACCCTGGCCAG	195906	+	19103
GL173605.1	ENSXETG00000016437	XB-GENE-5794248	relaxin family locus C type II [Source:Jamboree;Acc:XB-GENE-5794248]	+	196037	201112	XtropNRSE94	CTCAGAACCCTGGCCAG	189947	+	6073
GL173605.1	ENSXETG00000016437	XB-GENE-5794248	relaxin family locus C type II [Source:Jamboree;Acc:XB-GENE-5794248]	+	196037	201112	XtropNRSE95	CTCAGAACCCTGGCCAG	195906	+	114
GL173605.1	ENSXETG00000016438	jak3	Janus kinase 3 (a protein tyrosine kinase, leukocyte) [Source:Jamboree;Acc:XB-GENE-5904698]	-	206600	248636	XtropNRSE94	CTCAGAACCCTGGCCAG	189947	+	16636
GL173605.1	ENSXETG00000016438	jak3	Janus kinase 3 (a protein tyrosine kinase, leukocyte) [Source:Jamboree;Acc:XB-GENE-5904698]	-	206600	248636	XtropNRSE95	CTCAGAACCCTGGCCAG	195906	+	10677
GL172719.1	ENSXETG00000008099	tcea1	transcription elongation factor A (SII), 1 [Source:Jamboree;Acc:XB-GENE-1001315]	-	1953568	1964963	XtropNRSE538	TTCAGCACCATGGACAG	1899963	-	53588
GL173026.1	ENSXETG00000011136	gltpd1	glycolipid transfer protein domain containing 1 [Source:Jamboree;Acc:XB-GENE-974130]	+	681950	687116	XtropNRSE274	GTTAGCACCCCAGAGAG	741655	+	54539
GL173073.1	ENSXETG00000027669	steap2	six transmembrane epithelial antigen of the prostate 2 [Source:Jamboree;Acc:XB-GENE-957014]	+	856923	862332	XtropNRSE245	GTCAGCGCCACGGACAG	789814	-	67092
GL173026.1	ENSXETG00000011120	dvl1	dishevelled, dsh homolog 1 [Source:Jamboree;Acc:XB-GENE-483870]	-	692714	751254	XtropNRSE274	GTTAGCACCCCAGAGAG	741655	+	intragenic
GL173073.1	ENSXETG00000007441	c7orf63	chromosome 7 open reading frame 63 [Source:Jamboree;Acc:XB-GENE-968713]	+	868680	892039	XtropNRSE245	GTCAGCGCCACGGACAG	789814	-	78849
GL172794.1	ENSXETG00000019051	klf9	Kruppel-like factor 9 [Source:Jamboree;Acc:XB-GENE-483889]	+	1102087	1110130	XtropNRSE439	TTCAGAACCAAAGAGAG	1144928	+	34798
GL172794.1	ENSXETG00000030157	LOC100485531	structural maintenance of chromosomes protein 5-like [Source:EntrezGene;Acc:100485531]	-	1136155	1178057	XtropNRSE439	TTCAGAACCAAAGAGAG	1144928	+	intragenic
GL172814.1	ENSXETG00000012261	2012-09-09	septin 9 [Source:Jamboree;Acc:XB-GENE-1012202]	+	1316798	1372748	XtropNRSE424	CTCAGCACCGGGGAGAG	1350872	-	intragenic
GL172719.1	ENSXETG00000008101	lypla1	lysophospholipase I [Source:Jamboree;Acc:XB-GENE-942736]	-	1975724	1996025	XtropNRSE538	TTCAGCACCATGGACAG	1899963	-	75744
GL172719.1	ENSXETG00000008101	lypla1	lysophospholipase I [Source:Jamboree;Acc:XB-GENE-942736]	-	1975724	1996025	XtropNRSE539	ATTAGCACCAAGGAGAG	2095399	-	99374
GL173026.1	ENSXETG00000011119	mxra8	matrix-remodelling associated 8 [Source:Jamboree;Acc:XB-GENE-921677]	-	778009	808925	XtropNRSE274	GTTAGCACCCCAGAGAG	741655	+	36337
GL172719.1	ENSXETG00000008103	mrpl15	mitochondrial ribosomal protein L15 [Source:Jamboree;Acc:XB-GENE-976976]	+	2008417	2015700	XtropNRSE539	ATTAGCACCAAGGAGAG	2095399	-	79699
GL173425.1	ENSXETG00000004942	LOC100498436	hypothetical protein LOC100498436 [Source:EntrezGene;Acc:100498436]	+	63315	72234	XtropNRSE131	TTCAGCGCCAGAGAGAG	82963	+	10729
GL172794.1	ENSXETG00000001688	mamdc2	MAM domain containing 2 [Source:Jamboree;Acc:XB-GENE-482693]	-	1184978	1239160	XtropNRSE439	TTCAGAACCAAAGAGAG	1144928	+	40033
GL172687.1	ENSXETG00000007583	2012-03-07	membrane-associated ring finger (C3HC4) 7 [Source:Jamboree;Acc:XB-GENE-962645]	-	1799846	1812613	XtropNRSE591	TTTAGCACCCTGGACAG	1909568	+	96955
GL172719.1	ENSXETG00000026438	sox17b.1	SRY (sex determining region Y)-box 17 beta, gene 1 [Source:Jamboree;Acc:XB-GENE-484865]	+	2174812	2176910	XtropNRSE539	ATTAGCACCAAGGAGAG	2095399	-	79396
GL172719.1	ENSXETG00000008104	sox17b.2	SRY (sex determining region Y)-box 17 beta, gene 2 [Source:Jamboree;Acc:XB-GENE-495335]	+	2183331	2185333	XtropNRSE539	ATTAGCACCAAGGAGAG	2095399	-	87915
GL173425.1	ENSXETG00000004940	MUC12	mucin 12, cell surface associated [Source:HGNC Symbol;Acc:7510]	-	85964	135666	XtropNRSE131	TTCAGCGCCAGAGAGAG	82963	+	2984
GL173425.1	ENSXETG00000004940	MUC12	mucin 12, cell surface associated [Source:HGNC Symbol;Acc:7510]	-	85964	135666	XtropNRSE132	TTCAGCACCAGGGACAG	202491	-	66825
GL172687.1	ENSXETG00000007584	baz2b	bromodomain adjacent to zinc finger domain, 2B [Source:Jamboree;Acc:XB-GENE-964622]	+	1947076	2023723	XtropNRSE591	TTTAGCACCCTGGACAG	1909568	+	37491
GL173425.1	ENSXETG00000031391	KIFC2	kinesin family member C2 [Source:HGNC Symbol;Acc:29530]	-	181211	194754	XtropNRSE131	TTCAGCGCCAGAGAGAG	82963	+	98231
GL173425.1	ENSXETG00000031391	KIFC2	kinesin family member C2 [Source:HGNC Symbol;Acc:29530]	-	181211	194754	XtropNRSE132	TTCAGCACCAGGGACAG	202491	-	7737
GL172671.1	ENSXETG00000008591	tspan7	tetraspanin 7 [Source:Jamboree;Acc:XB-GENE-941774]	-	2169574	2219114	XtropNRSE641	ATCAGCACCCTGGACAG	2150538	+	19019
GL172671.1	ENSXETG00000008591	tspan7	tetraspanin 7 [Source:Jamboree;Acc:XB-GENE-941774]	-	2169574	2219114	XtropNRSE642	GTCAGAACCACAGCGAG	2213260	+	19019
GL172671.1	ENSXETG00000008591	tspan7	tetraspanin 7 [Source:Jamboree;Acc:XB-GENE-941774]	-	2169574	2219114	XtropNRSE642	GTCAGAACCACAGCGAG	2213260	+	intragenic
GL172794.1	ENSXETG00000033427	apba1	amyloid beta (A4) precursor protein-binding, family A, member 1 [Source:EntrezGene;Acc:100485825]	+	1387108	1427501	XtropNRSE440	ATTAGAGCCTAAGACAG	1472054	-	44553
GL172671.1	ENSXETG00000008592	otc	ornithine carbamoyltransferase [Source:Jamboree;Acc:XB-GENE-982300]	-	2265615	2296092	XtropNRSE642	GTCAGAACCACAGCGAG	2213260	+	52338
GL173029.1	ENSXETG00000020339	ldb2	LIM domain binding 2 [Source:Jamboree;Acc:XB-GENE-490279]	+	567814	627370	XtropNRSE275	TTCAGCACCATGGACAG	705928	-	78558
GL172794.1	ENSXETG00000033309	FAM189A2	family with sequence similarity 189, member A2 [Source:HGNC Symbol;Acc:24820]	-	1440725	1472967	XtropNRSE440	ATTAGAGCCTAAGACAG	1472054	-	intragenic
GL173186.1	ENSXETG00000031534	NP_001106408.1	HECT domain containing 2 [Source:RefSeq peptide;Acc:NP_001106408]	-	211288	288383	XtropNRSE198	GTTAGAACCCTAGCCAG	159063	+	52208
GL172794.1	ENSXETG00000001683	tjp2	tight junction protein 2 (zona occludens 2) [Source:Jamboree;Acc:XB-GENE-480467]	-	1491854	1528662	XtropNRSE440	ATTAGAGCCTAAGACAG	1472054	-	19783
GL173029.1	ENSXETG00000020338	tapt1	transmembrane anterior posterior transformation 1 [Source:Jamboree;Acc:XB-GENE-5742749]	+	644398	668852	XtropNRSE275	TTCAGCACCATGGACAG	705928	-	37076
GL172671.1	ENSXETG00000029986	RPGR	retinitis pigmentosa GTPase regulator [Source:HGNC Symbol;Acc:10295]	+	2301703	2334080	XtropNRSE642	GTCAGAACCACAGCGAG	2213260	+	88426
GL173029.1	ENSXETG00000020336	prom1	prominin 1 [Source:Jamboree;Acc:XB-GENE-853793]	+	709877	751532	XtropNRSE275	TTCAGCACCATGGACAG	705928	-	3932
GL172794.1	ENSXETG00000001682	NP_988922.2	hypothetical protein LOC394518 [Source:RefSeq peptide;Acc:NP_988922]	-	1553216	1578116	XtropNRSE440	ATTAGAGCCTAAGACAG	1472054	-	81145
GL172882.1	ENSXETG00000002211	srsf5	serine/arginine-rich splicing factor 5 [Source:Jamboree;Acc:XB-GENE-487049]	-	1463821	1467713	XtropNRSE361	TTCAGCACCAGAGAGAG	1511810	-	44097
GL172719.1	ENSXETG00000026434	chchd7	coiled-coil-helix-coiled-coil-helix domain containing 7 [Source:Jamboree;Acc:XB-GENE-1001357]	+	2766589	2774610	XtropNRSE540	TTCAGCACCACAGACAG	2853795	-	79185
GL173029.1	ENSXETG00000020334	fgfbp1	fibroblast growth factor binding protein 1 [Source:Jamboree;Acc:XB-GENE-945938]	+	772122	775698	XtropNRSE275	TTCAGCACCATGGACAG	705928	-	66177
GL172719.1	ENSXETG00000005655	sdr16c5	short chain dehydrogenase/reductase family 16C, member 5 [Source:Jamboree;Acc:XB-GENE-942748]	-	2800638	2817795	XtropNRSE540	TTCAGCACCACAGACAG	2853795	-	36000
GL172957.1	ENSXETG00000013826	LOC100493338	hypothetical protein LOC100493338 [Source:EntrezGene;Acc:100493338]	+	494412	496763	XtropNRSE318	ATCAGCACCATGGACAG	575188	+	78425
GL173029.1	ENSXETG00000020332	cd38	CD38 molecule [Source:Jamboree;Acc:XB-GENE-945949]	-	798417	807476	XtropNRSE275	TTCAGCACCATGGACAG	705928	-	92472
GL172957.1	ENSXETG00000013825	lonrf2	LON peptidase N-terminal domain and ring finger 2 [Source:Jamboree;Acc:XB-GENE-6045285]	+	511177	553204	XtropNRSE318	ATCAGCACCATGGACAG	575188	+	21984
GL172725.1	ENSXETG00000004033	ndst3	N-deacetylase/N-sulfotransferase (heparan glucosaminyl) 3 [Source:Jamboree;Acc:XB-GENE-1001604]	+	2365636	2489380	XtropNRSE532	ATTAGAGCCACAGCCAG	2386755	+	intragenic
GL172882.1	ENSXETG00000030185	B0JZ50_XENTR	LOC100145152 protein [Source:UniProtKB/TrEMBL;Acc:B0JZ50]	+	1472912	1475204	XtropNRSE361	TTCAGCACCAGAGAGAG	1511810	-	36606
GL172719.1	ENSXETG00000005657	penk	proenkephalin [Source:Jamboree;Acc:XB-GENE-942760]	-	2846452	2854547	XtropNRSE540	TTCAGCACCACAGACAG	2853795	-	intragenic
GL172882.1	ENSXETG00000027363	churc1	churchill domain containing 1 [Source:Jamboree;Acc:XB-GENE-853240]	+	1479200	1482753	XtropNRSE361	TTCAGCACCAGAGAGAG	1511810	-	29057
GL172814.1	ENSXETG00000019510	cygb	cytoglobin [Source:Jamboree;Acc:XB-GENE-987724]	-	1771829	1773733	XtropNRSE425	TTCAGAACCAGAGAGAG	1859523	+	85790
GL172882.1	ENSXETG00000032471	SPTB	spectrin, beta, erythrocytic [Source:HGNC Symbol;Acc:11274]	+	1504553	1544955	XtropNRSE361	TTCAGCACCAGAGAGAG	1511810	-	intragenic
GL172814.1	ENSXETG00000019523	rhbdf2	rhomboid 5 homolog 2 [Source:Jamboree;Acc:XB-GENE-966769]	+	1814058	1854075	XtropNRSE425	TTCAGAACCAGAGAGAG	1859523	+	5448
GL172657.1	ENSXETG00000009227	khdrbs3	KH domain containing, RNA binding, signal transduction associated 3 [Source:Jamboree;Acc:XB-GENE-941483]	+	3650701	3726810	XtropNRSE680	TTCAGCACCATGGACAG	3626126	+	24558
GL172657.1	ENSXETG00000009227	khdrbs3	KH domain containing, RNA binding, signal transduction associated 3 [Source:Jamboree;Acc:XB-GENE-941483]	+	3650701	3726810	XtropNRSE681	TTCAGCACCATGGACAG	3630781	+	19903
GL172657.1	ENSXETG00000009227	khdrbs3	KH domain containing, RNA binding, signal transduction associated 3 [Source:Jamboree;Acc:XB-GENE-941483]	+	3650701	3726810	XtropNRSE682	TTCAGCACCACAGACAG	3650483	+	201
GL172814.1	ENSXETG00000019534	aanat	aralkylamine N-acetyltransferase [Source:Jamboree;Acc:XB-GENE-961135]	-	1855190	1856471	XtropNRSE425	TTCAGAACCAGAGAGAG	1859523	+	3052
GL172687.1	ENSXETG00000010381	acvr1c	activin A receptor, type IC [Source:Jamboree;Acc:XB-GENE-487108]	+	2691562	2708748	XtropNRSE592	ATCAGAACCCAAGACAG	2748705	+	39957
GL172814.1	ENSXETG00000034090	B1H3A3_XENTR	Putative uncharacterized protein [Source:UniProtKB/TrEMBL;Acc:B1H3A3]	+	1869576	1882952	XtropNRSE425	TTCAGAACCAGAGAGAG	1859523	+	10036
GL172814.1	ENSXETG00000019540	sphk1	sphingosine kinase 1 [Source:Jamboree;Acc:XB-GENE-1015643]	-	1901248	1908722	XtropNRSE425	TTCAGAACCAGAGAGAG	1859523	+	41708
GL172814.1	ENSXETG00000019542	prpsap1	phosphoribosyl pyrophosphate synthetase-associated protein 1 [Source:Jamboree;Acc:XB-GENE-987742]	+	1918942	1945119	XtropNRSE425	TTCAGAACCAGAGAGAG	1859523	+	59402
GL173527.1	ENSXETG00000021398	DGKI	diacylglycerol kinase, iota [Source:HGNC Symbol;Acc:2855]	-	76798	126960	XtropNRSE106	CTCAGCACCACGGACAG	160518	-	33558
GL173527.1	ENSXETG00000021398	DGKI	diacylglycerol kinase, iota [Source:HGNC Symbol;Acc:2855]	-	76798	126960	XtropNRSE107	ATCAGCACCACGGAGAG	160576	-	33616
GL173527.1	ENSXETG00000033093	CREB3L2	cAMP responsive element binding protein 3-like 2 [Source:HGNC Symbol;Acc:23720]	-	190345	196912	XtropNRSE106	CTCAGCACCACGGACAG	160518	-	29810
GL173527.1	ENSXETG00000033093	CREB3L2	cAMP responsive element binding protein 3-like 2 [Source:HGNC Symbol;Acc:23720]	-	190345	196912	XtropNRSE107	ATCAGCACCACGGAGAG	160576	-	29752
GL173527.1	ENSXETG00000033093	CREB3L2	cAMP responsive element binding protein 3-like 2 [Source:HGNC Symbol;Acc:23720]	-	190345	196912	XtropNRSE108	ATCAGAACCAGAGAGAG	282566	+	85654
GL173111.1	ENSXETG00000023130	nrip1	nuclear receptor interacting protein 1 [Source:Jamboree;Acc:XB-GENE-968871]	-	179927	231954	XtropNRSE225	CTTAGCACCCTGGCCAG	201535	+	intragenic
GL172976.1	ENSXETG00000030230	TESC_XENTR	Tescalcin [Source:UniProtKB/Swiss-Prot;Acc:Q0V9B1]	-	35940	65469	XtropNRSE304	TTCAGCACCTTGGAGAG	164098	+	98629
GL173527.1	ENSXETG00000020197	ssbp1	single-stranded DNA binding protein 1 [Source:Jamboree;Acc:XB-GENE-979709]	-	233653	240125	XtropNRSE106	CTCAGCACCACGGACAG	160518	-	73118
GL173527.1	ENSXETG00000020197	ssbp1	single-stranded DNA binding protein 1 [Source:Jamboree;Acc:XB-GENE-979709]	-	233653	240125	XtropNRSE107	ATCAGCACCACGGAGAG	160576	-	73060
GL173527.1	ENSXETG00000020197	ssbp1	single-stranded DNA binding protein 1 [Source:Jamboree;Acc:XB-GENE-979709]	-	233653	240125	XtropNRSE108	ATCAGAACCAGAGAGAG	282566	+	42441
GL172976.1	ENSXETG00000033734	NP_001120516.1	F-box protein 21 [Source:RefSeq peptide;Acc:NP_001120516]	-	81752	99787	XtropNRSE304	TTCAGCACCTTGGAGAG	164098	+	64311
GL172882.1	ENSXETG00000002204	eif2ak4	eukaryotic translation initiation factor 2 alpha kinase 4 [Source:Jamboree;Acc:XB-GENE-967321]	+	1549663	1587715	XtropNRSE361	TTCAGCACCAGAGAGAG	1511810	-	37836
GL172717.1	ENSXETG00000002144	fgf12	fibroblast growth factor 12 [Source:Jamboree;Acc:XB-GENE-479999]	+	393833	521960	XtropNRSE544	ATCAGCACCCTGGACAG	436569	+	intragenic
GL172923.1	ENSXETG00000012458	cacna1e	calcium channel, voltage-dependent, R type, alpha 1E subunit [Source:Jamboree;Acc:XB-GENE-1012852]	+	151774	254393	XtropNRSE337	TTCAGCACCACAGACAG	82650	+	69107
GL173527.1	ENSXETG00000031988	NP_001096499.1	WEE1 tyrosine kinase [Source:RefSeq peptide;Acc:NP_001096499]	-	243447	253888	XtropNRSE106	CTCAGCACCACGGACAG	160518	-	82912
GL173527.1	ENSXETG00000031988	NP_001096499.1	WEE1 tyrosine kinase [Source:RefSeq peptide;Acc:NP_001096499]	-	243447	253888	XtropNRSE107	ATCAGCACCACGGAGAG	160576	-	82854
GL173527.1	ENSXETG00000031988	NP_001096499.1	WEE1 tyrosine kinase [Source:RefSeq peptide;Acc:NP_001096499]	-	243447	253888	XtropNRSE108	ATCAGAACCAGAGAGAG	282566	+	28678
GL172976.1	ENSXETG00000022354	nos1	nitric oxide synthase 1 (neuronal) [Source:Jamboree;Acc:XB-GENE-487610]	-	105411	142388	XtropNRSE304	TTCAGCACCTTGGAGAG	164098	+	21710
GL172882.1	ENSXETG00000002203	fntb	farnesyltransferase, CAAX box, beta [Source:Jamboree;Acc:XB-GENE-494043]	-	1589577	1600912	XtropNRSE361	TTCAGCACCAGAGAGAG	1511810	-	77750
GL173527.1	ENSXETG00000030829	KIAA1147	KIAA1147 [Source:HGNC Symbol;Acc:29472]	+	258658	276237	XtropNRSE106	CTCAGCACCACGGACAG	160518	-	98123
GL173527.1	ENSXETG00000030829	KIAA1147	KIAA1147 [Source:HGNC Symbol;Acc:29472]	+	258658	276237	XtropNRSE107	ATCAGCACCACGGAGAG	160576	-	98065
GL173527.1	ENSXETG00000030829	KIAA1147	KIAA1147 [Source:HGNC Symbol;Acc:29472]	+	258658	276237	XtropNRSE108	ATCAGAACCAGAGAGAG	282566	+	6329
GL173527.1	ENSXETG00000020198	agk	acylglycerol kinase [Source:Jamboree;Acc:XB-GENE-979723]	-	278199	297944	XtropNRSE108	ATCAGAACCAGAGAGAG	282566	+	intragenic
GL172882.1	ENSXETG00000031082	LOC100489580	sodium/bile acid cotransporter-like [Source:EntrezGene;Acc:100489580]	-	1604834	1608550	XtropNRSE361	TTCAGCACCAGAGAGAG	1511810	-	93007
GL172681.1	ENSXETG00000025660	slc26a3.2	solute carrier family 26, member 3, gene 2 [Source:Jamboree;Acc:XB-GENE-486240]	-	3577821	3605733	XtropNRSE613	CTCAGAACCGGAGACAG	3652433	+	46700
GL172737.1	ENSXETG00000021854	dnajc14	DnaJ (Hsp40) homolog, subfamily C, member 14 [Source:Jamboree;Acc:XB-GENE-6087099]	+	1531580	1538358	XtropNRSE520	TTCAGAACCATGGACAG	1614998	+	76640
GL172737.1	ENSXETG00000024658	ormdl2	ORM1-like 2 [Source:Jamboree;Acc:XB-GENE-1001977]	-	1553177	1559822	XtropNRSE520	TTCAGAACCATGGACAG	1614998	+	55176
GL172737.1	ENSXETG00000024657	sarnp	SAP domain containing ribonucleoprotein [Source:Jamboree;Acc:XB-GENE-5835037]	+	1560049	1597561	XtropNRSE520	TTCAGAACCATGGACAG	1614998	+	17437
GL172765.1	ENSXETG00000000393	fcn3	ficolin (collagen/fibrinogen domain containing) 3 (Hakata antigen) [Source:Jamboree;Acc:XB-GENE-6054553]	+	2080978	2081631	XtropNRSE495	ATTAGAGCCATAGAGAG	2161994	-	80363
GL172737.1	ENSXETG00000021861	gdf11	growth differentiation factor 11 [Source:Jamboree;Acc:XB-GENE-487193]	-	1625394	1678994	XtropNRSE520	TTCAGAACCATGGACAG	1614998	+	10379
GL172738.1	ENSXETG00000004330	XB-GENE-5872817	hypothetical LOC496296 [Source:Jamboree;Acc:XB-GENE-5872817]	+	115718	163359	XtropNRSE519	TTCAGCACCATGGACAG	219861	+	56502
GL172763.1	ENSXETG00000020486	celf4	CUGBP, Elav-like family member 4 [Source:Jamboree;Acc:XB-GENE-5873699]	-	20546	110295	XtropNRSE496	ATCAGAGCCTCAGCGAG	63407	+	intragenic
GL172763.1	ENSXETG00000020486	celf4	CUGBP, Elav-like family member 4 [Source:Jamboree;Acc:XB-GENE-5873699]	-	20546	110295	XtropNRSE497	ATCAGAGCCTCAGCGAG	66716	+	intragenic
GL173115.1	ENSXETG00000003683	pth1r	parathyroid hormone 1 receptor [Source:Jamboree;Acc:XB-GENE-957445]	+	654747	712790	XtropNRSE224	TTCAGAACCACGGACAG	772914	-	60124
GL172765.1	ENSXETG00000033525	LOC100496844	indolethylamine N-methyltransferase-like [Source:EntrezGene;Acc:100496844]	-	2101689	2104385	XtropNRSE495	ATTAGAGCCATAGAGAG	2161994	-	57609
GL172738.1	ENSXETG00000030962	LONRF3	LON peptidase N-terminal domain and ring finger 3 [Source:HGNC Symbol;Acc:21152]	-	175323	190433	XtropNRSE519	TTCAGCACCATGGACAG	219861	+	29428
GL172765.1	ENSXETG00000032969	LOC100485680	nicotinamide N-methyltransferase-like [Source:EntrezGene;Acc:100485680]	-	2108078	2111771	XtropNRSE495	ATTAGAGCCATAGAGAG	2161994	-	50223
GL172765.1	ENSXETG00000032717	NP_001106605.1	hypothetical protein LOC100127826 [Source:RefSeq peptide;Acc:NP_001106605]	-	2160801	2221341	XtropNRSE495	ATTAGAGCCATAGAGAG	2161994	-	intragenic
GL172765.1	ENSXETG00000033660	LOC100491384	nicotinamide N-methyltransferase-like [Source:EntrezGene;Acc:100491384]	-	2170220	2171538	XtropNRSE495	ATTAGAGCCATAGAGAG	2161994	-	8209
GL172765.1	ENSXETG00000031606	LOC100491890	nicotinamide N-methyltransferase-like [Source:EntrezGene;Acc:100491890]	-	2200712	2203603	XtropNRSE495	ATTAGAGCCATAGAGAG	2161994	-	38701
GL172765.1	ENSXETG00000033230	LOC100492223	nicotinamide N-methyltransferase-like [Source:EntrezGene;Acc:100492223]	-	2245508	2248277	XtropNRSE495	ATTAGAGCCATAGAGAG	2161994	-	83497
GL172738.1	ENSXETG00000004328	commd5	COMM domain containing 5 [Source:Jamboree;Acc:XB-GENE-952087]	-	199351	204165	XtropNRSE519	TTCAGCACCATGGACAG	219861	+	15696
GL172707.1	ENSXETG00000013346	ofd1	oral-facial-digital syndrome 1 [Source:Jamboree;Acc:XB-GENE-1011370]	-	548449	559512	XtropNRSE562	TTCAGCACCACAGACAG	648955	+	89443
GL173115.1	ENSXETG00000003685	tmie	transmembrane inner ear [Source:Jamboree;Acc:XB-GENE-877064]	-	801507	808424	XtropNRSE224	TTCAGAACCACGGACAG	772914	-	28576
GL173115.1	ENSXETG00000003686	als2cl	ALS2 C-terminal like [Source:Jamboree;Acc:XB-GENE-993049]	+	858947	895929	XtropNRSE224	TTCAGAACCACGGACAG	772914	-	86016
GL172738.1	ENSXETG00000004327	fam199x	family with sequence similarity 199, X-linked [Source:Jamboree;Acc:XB-GENE-965912]	+	204797	214564	XtropNRSE519	TTCAGCACCATGGACAG	219861	+	5297
GL172707.1	ENSXETG00000027080	trappc2	trafficking protein particle complex 2 [Source:Jamboree;Acc:XB-GENE-965017]	+	559800	568143	XtropNRSE562	TTCAGCACCACAGACAG	648955	+	80812
GL172707.1	ENSXETG00000013345	rab9a	RAB9A, member RAS oncogene family [Source:Jamboree;Acc:XB-GENE-487794]	-	573965	585626	XtropNRSE562	TTCAGCACCACAGACAG	648955	+	63329
GL172707.1	ENSXETG00000013343	tceanc	transcription elongation factor A (SII) N-terminal and central domain containing [Source:Jamboree;Acc:XB-GENE-942644]	-	589966	596925	XtropNRSE562	TTCAGCACCACAGACAG	648955	+	52030
GL172738.1	ENSXETG00000033076	NP_001072367.1	interleukin 1 receptor accessory protein-like 2 [Source:RefSeq peptide;Acc:NP_001072367]	+	295492	705488	XtropNRSE519	TTCAGCACCATGGACAG	219861	+	75614
GL172707.1	ENSXETG00000013340	egfl6	EGF-like-domain, multiple 6 [Source:Jamboree;Acc:XB-GENE-983966]	-	612602	650403	XtropNRSE562	TTCAGCACCACAGACAG	648955	+	intragenic
GL173418.1	ENSXETG00000019440	wdr74	WD repeat domain 74 [Source:Jamboree;Acc:XB-GENE-969801]	+	45948	53043	XtropNRSE130	ATTAGAGCCATGGCCAG	120178	+	67135
GL172681.1	ENSXETG00000012269	dld	dihydrolipoamide dehydrogenase [Source:Jamboree;Acc:XB-GENE-982851]	+	3645825	3659729	XtropNRSE613	CTCAGAACCGGAGACAG	3652433	+	intragenic
GL172898.1	ENSXETG00000020097	clrn1	clarin 1 [Source:Jamboree;Acc:XB-GENE-6044813]	+	17752	28857	XtropNRSE351	TTCAGCACCAGGGACAG	109380	+	80523
GL172898.1	ENSXETG00000020092	tsc22d2	TSC22 domain family, member 2 [Source:Jamboree;Acc:XB-GENE-978247]	-	25568	233503	XtropNRSE351	TTCAGCACCAGGGACAG	109380	+	80523
GL172898.1	ENSXETG00000020092	tsc22d2	TSC22 domain family, member 2 [Source:Jamboree;Acc:XB-GENE-978247]	-	25568	233503	XtropNRSE351	TTCAGCACCAGGGACAG	109380	+	intragenic
GL172976.1	ENSXETG00000019934	Q6DES3_XENTR	LOC447963 protein [Source:UniProtKB/TrEMBL;Acc:Q6DES3]	+	925783	994263	XtropNRSE305	TTCAGCACCTTGGACAG	875487	-	50279
GL172898.1	ENSXETG00000020096	siah2	seven in absentia homolog 2 [Source:Jamboree;Acc:XB-GENE-1004950]	+	65702	70110	XtropNRSE351	TTCAGCACCAGGGACAG	109380	+	39270
GL172898.1	ENSXETG00000020094	selt	selenoprotein T [Source:Jamboree;Acc:XB-GENE-5780991]	-	122915	127994	XtropNRSE351	TTCAGCACCAGGGACAG	109380	+	13518
GL173418.1	ENSXETG00000019442	nxf1	nuclear RNA export factor 1 [Source:Jamboree;Acc:XB-GENE-489552]	-	62571	99229	XtropNRSE130	ATTAGAGCCATGGCCAG	120178	+	20949
GL172681.1	ENSXETG00000012279	lamb1	laminin, beta 1 [Source:Jamboree;Acc:XB-GENE-1011014]	-	3661240	3687927	XtropNRSE613	CTCAGAACCGGAGACAG	3652433	+	8790
GL172898.1	ENSXETG00000020093	eif2a	eukaryotic translation initiation factor 2A, 65kDa [Source:Jamboree;Acc:XB-GENE-944996]	-	135632	167890	XtropNRSE351	TTCAGCACCAGGGACAG	109380	+	26235
GL172898.1	ENSXETG00000018832	serp1	stress-associated endoplasmic reticulum protein 1 [Source:Jamboree;Acc:XB-GENE-1004958]	+	173157	176834	XtropNRSE351	TTCAGCACCAGGGACAG	109380	+	63760
GL172664.1	ENSXETG00000004234	csrnp1	cysteine-serine-rich nuclear protein 1 [Source:Jamboree;Acc:XB-GENE-941566]	+	524265	535687	XtropNRSE653	TTCAGCACCTCGGACAG	626708	-	91021
GL172664.1	ENSXETG00000004245	gorasp1	golgi reassembly stacking protein 1, 65kDa [Source:Jamboree;Acc:XB-GENE-976361]	+	580401	591391	XtropNRSE653	TTCAGCACCTCGGACAG	626708	-	35317
GL172681.1	ENSXETG00000033209	LOC100485623	laminin subunit beta-4-like [Source:EntrezGene;Acc:100485623]	-	3704782	3769336	XtropNRSE613	CTCAGAACCGGAGACAG	3652433	+	52332
GL172951.1	ENSXETG00000019353	cadm3	cell adhesion molecule 3 [Source:Jamboree;Acc:XB-GENE-1012965]	-	316518	377198	XtropNRSE325	ATCAGCACCCTGGACAG	470700	+	93502
GL173418.1	ENSXETG00000019451	LOC100487425	protein RD3-like [Source:EntrezGene;Acc:100487425]	+	105002	108019	XtropNRSE130	ATTAGAGCCATGGCCAG	120178	+	12159
GL172664.1	ENSXETG00000004247	wdr48	WD repeat domain 48 [Source:Jamboree;Acc:XB-GENE-976371]	-	598196	615135	XtropNRSE653	TTCAGCACCTCGGACAG	626708	-	11573
GL173418.1	ENSXETG00000019453	stx5	syntaxin 5 [Source:Jamboree;Acc:XB-GENE-959062]	-	112189	121841	XtropNRSE130	ATTAGAGCCATGGCCAG	120178	+	intragenic
GL172951.1	ENSXETG00000025849	ripk3	receptor-interacting serine-threonine kinase 3 [Source:Jamboree;Acc:XB-GENE-5914983]	+	808867	817699	XtropNRSE326	TTTAGAGCCTCGGACAG	727420	-	81430
GL173658.1	ENSXETG00000014437	aamp	angio-associated, migratory cell protein [Source:Jamboree;Acc:XB-GENE-1010095]	-	42880	49365	XtropNRSE89	CTCAGCACCACGGACAG	138973	-	89608
GL173418.1	ENSXETG00000019456	slc3a2	solute carrier family 3 (activators of dibasic and neutral amino acid transport), member 2 [Source:Jamboree;Acc:XB-GENE-1009245]	+	181991	189102	XtropNRSE130	ATTAGAGCCATGGCCAG	120178	+	61796
GL172664.1	ENSXETG00000004251	scn5a	sodium channel, voltage-gated, type V, alpha subunit [Source:Jamboree;Acc:XB-GENE-6037407]	+	681183	845576	XtropNRSE653	TTCAGCACCTCGGACAG	626708	-	54458
GL173418.1	ENSXETG00000019458	rps6ka4	ribosomal protein S6 kinase, 90kDa, polypeptide 4 [Source:Jamboree;Acc:XB-GENE-5759516]	-	199412	224508	XtropNRSE130	ATTAGAGCCATGGCCAG	120178	+	79217
GL173658.1	ENSXETG00000030271	chpf	chondroitin polymerizing factor [Source:EntrezGene;Acc:100379780]	-	87962	94195	XtropNRSE89	CTCAGCACCACGGACAG	138973	-	44778
GL173658.1	ENSXETG00000014418	XB-GENE-5760633	hypothetical protein LOC100145496 [Source:Jamboree;Acc:XB-GENE-5760633]	+	117370	128239	XtropNRSE89	CTCAGCACCACGGACAG	138973	-	10734
GL173658.1	ENSXETG00000014414	TMEM198	transmembrane protein 198 [Source:HGNC Symbol;Acc:33704]	+	140089	148576	XtropNRSE89	CTCAGCACCACGGACAG	138973	-	1099
GL173658.1	ENSXETG00000014404	XB-GENE-5945765	similar to titin [Source:Jamboree;Acc:XB-GENE-5945765]	-	154679	189989	XtropNRSE89	CTCAGCACCACGGACAG	138973	-	15689
GL173658.1	ENSXETG00000014396	inha	inhibin, alpha [Source:Jamboree;Acc:XB-GENE-853910]	+	204017	206319	XtropNRSE89	CTCAGCACCACGGACAG	138973	-	65027
GL173658.1	ENSXETG00000014395	XB-GENE-5905096	gap junction protein, alpha 7, 45kDa (connexin 45) [Source:Jamboree;Acc:XB-GENE-5905096]	-	215329	217372	XtropNRSE89	CTCAGCACCACGGACAG	138973	-	76339
GL173162.1	ENSXETG00000024466	popdc3	popeye domain containing 3 [Source:Jamboree;Acc:XB-GENE-6257868]	-	694378	724708	XtropNRSE201	TTCAGCACCTTGGAGAG	790630	+	65922
GL173162.1	ENSXETG00000013305	NP_989189.1	prolyl endopeptidase [Source:RefSeq peptide;Acc:NP_989189]	-	751209	804604	XtropNRSE201	TTCAGCACCTTGGAGAG	790630	+	intragenic
GL172968.1	ENSXETG00000012764	tnfaip2	tumor necrosis factor, alpha-induced protein 2 [Source:Jamboree;Acc:XB-GENE-1005945]	+	1195764	1209959	XtropNRSE312	GTCAGCACCTTGGACAG	1168970	-	26777
GL172968.1	ENSXETG00000032847	TNFAIP2	tumor necrosis factor, alpha-induced protein 2 [Source:HGNC Symbol;Acc:11895]	+	1262589	1268606	XtropNRSE312	GTCAGCACCTTGGACAG	1168970	-	93602
GL172839.1	ENSXETG00000020744	mapk6	mitogen-activated protein kinase 6 [Source:Jamboree;Acc:XB-GENE-478419]	+	555305	562206	XtropNRSE395	GTCAGCACCTCGGCCAG	651652	+	89446
GL172839.1	ENSXETG00000020741	gnb5	guanine nucleotide binding protein (G protein), beta 5 [Source:Jamboree;Acc:XB-GENE-977853]	-	654747	686825	XtropNRSE395	GTCAGCACCTCGGCCAG	651652	+	3078
GL172766.1	ENSXETG00000015425	esd	esterase D [Source:Jamboree;Acc:XB-GENE-952572]	-	129510	160844	XtropNRSE488	CTCAGCACCTTGGAGAG	254273	-	93429
GL172839.1	ENSXETG00000020739	MYO5C	myosin VC [Source:HGNC Symbol;Acc:7604]	-	691209	731283	XtropNRSE395	GTCAGCACCTCGGCCAG	651652	+	39540
GL172766.1	ENSXETG00000032623	LOC100492782	5-hydroxytryptamine receptor 2A-like [Source:EntrezGene;Acc:100492782]	-	170146	193557	XtropNRSE488	CTCAGCACCTTGGAGAG	254273	-	60716
GL172839.1	ENSXETG00000020736	myo5a	myosin VA (heavy chain 12, myoxin) [Source:Jamboree;Acc:XB-GENE-1004102]	-	749246	811724	XtropNRSE395	GTCAGCACCTCGGCCAG	651652	+	97577
GL173106.1	ENSXETG00000021149	fzd3	frizzled homolog 3 [Source:Jamboree;Acc:XB-GENE-484322]	-	87913	124861	XtropNRSE226	GTCAGAACCAGAGACAG	62612	-	25284
GL173286.1	ENSXETG00000001253	gna13	guanine nucleotide binding protein (G protein), alpha 13 [Source:Jamboree;Acc:XB-GENE-6257775]	+	326193	339011	XtropNRSE169	TTCAGCACCACGGACAG	385309	-	46298
GL173286.1	ENSXETG00000001253	gna13	guanine nucleotide binding protein (G protein), alpha 13 [Source:Jamboree;Acc:XB-GENE-6257775]	+	326193	339011	XtropNRSE170	TTCAGAACCTCGGCCAG	388352	-	49341
GL173081.1	ENSXETG00000000947	sel1l3	sel-1 suppressor of lin-12-like 3 [Source:Jamboree;Acc:XB-GENE-5891026]	+	839222	860976	XtropNRSE253	TTCAGCGCCTGGGCCAG	823091	-	16114
GL173106.1	ENSXETG00000021150	fbxo16	F-box protein 16 [Source:Jamboree;Acc:XB-GENE-1013516]	+	138172	157683	XtropNRSE226	GTCAGAACCAGAGACAG	62612	-	75543
GL173286.1	ENSXETG00000001262	slc16a6	solute carrier family 16, member 6 (monocarboxylic acid transporter 7) [Source:Jamboree;Acc:XB-GENE-6257787]	-	364954	370483	XtropNRSE169	TTCAGCACCACGGACAG	385309	-	14826
GL173286.1	ENSXETG00000001262	slc16a6	solute carrier family 16, member 6 (monocarboxylic acid transporter 7) [Source:Jamboree;Acc:XB-GENE-6257787]	-	364954	370483	XtropNRSE170	TTCAGAACCTCGGCCAG	388352	-	17869
GL173286.1	ENSXETG00000017543	arhgap33	Rho GTPase activating protein 33 [Source:Jamboree;Acc:XB-GENE-852586]	-	417071	437664	XtropNRSE169	TTCAGCACCACGGACAG	385309	-	31745
GL173286.1	ENSXETG00000017543	arhgap33	Rho GTPase activating protein 33 [Source:Jamboree;Acc:XB-GENE-852586]	-	417071	437664	XtropNRSE170	TTCAGAACCTCGGCCAG	388352	-	28702
GL173081.1	ENSXETG00000000954	slc34a2	solute carrier family 34 (sodium phosphate), member 2 [Source:Jamboree;Acc:XB-GENE-483740]	-	871398	877752	XtropNRSE253	TTCAGCGCCTGGGCCAG	823091	-	48290
GL172852.1	ENSXETG00000019965	kcnq1	potassium voltage-gated channel, KQT-like subfamily, member 1 [Source:Jamboree;Acc:XB-GENE-5921462]	-	1448992	1469569	XtropNRSE388	TTCAGCACCCTGGACAG	1412593	+	36382
GL173286.1	ENSXETG00000017560	lin37	lin-37 homolog [Source:Jamboree;Acc:XB-GENE-994770]	+	476326	479064	XtropNRSE169	TTCAGCACCACGGACAG	385309	-	91000
GL173286.1	ENSXETG00000017560	lin37	lin-37 homolog [Source:Jamboree;Acc:XB-GENE-994770]	+	476326	479064	XtropNRSE170	TTCAGAACCTCGGCCAG	388352	-	87957
GL172669.1	ENSXETG00000015433	jarid2	jumonji, AT rich interactive domain 2 [Source:Jamboree;Acc:XB-GENE-982166]	+	2967252	3028532	XtropNRSE644	GTCAGCACCCTGGACAG	3026525	-	intragenic
GL172669.1	ENSXETG00000015432	dtnbp1	dystrobrevin binding protein 1 [Source:Jamboree;Acc:XB-GENE-5812147]	-	3040216	3106263	XtropNRSE644	GTCAGCACCCTGGACAG	3026525	-	13674
GL172829.1	ENSXETG00000003611	impg1	interphotoreceptor matrix proteoglycan 1 [Source:Jamboree;Acc:XB-GENE-6467240]	-	694045	759184	XtropNRSE409	TTCAGAGCCTCAGACAG	818107	+	58923
GL172746.1	ENSXETG00000019533	glrb	glycine receptor, beta [Source:Jamboree;Acc:XB-GENE-1011734]	+	212737	270334	XtropNRSE512	TTCAGCACCACGGACAG	321496	-	51162
GL172746.1	ENSXETG00000021375	NP_001135539.1	glutamate receptor 2 [Source:RefSeq peptide;Acc:NP_001135539]	+	321694	395664	XtropNRSE512	TTCAGCACCACGGACAG	321496	-	181
GL172669.1	ENSXETG00000015431	mylip	myosin regulatory light chain interacting protein [Source:Jamboree;Acc:XB-GENE-949814]	-	3120306	3138203	XtropNRSE644	GTCAGCACCCTGGACAG	3026525	-	93764
GL172708.1	ENSXETG00000010721	ints2	integrator complex subunit 2 [Source:Jamboree;Acc:XB-GENE-5787298]	-	2726786	2755864	XtropNRSE560	TTCAGCACCCTGGACAG	2840557	+	84693
GL172862.1	ENSXETG00000012644	tarbp2	TAR (HIV-1) RNA binding protein 2 [Source:Jamboree;Acc:XB-GENE-491800]	-	792146	813217	XtropNRSE379	TTCAGCACCTCGGACAG	869030	+	55813
GL172708.1	ENSXETG00000010728	med13	mediator complex subunit 13 [Source:Jamboree;Acc:XB-GENE-1000947]	-	2765344	2816029	XtropNRSE560	TTCAGCACCCTGGACAG	2840557	+	24528
GL172641.1	ENSXETG00000013968	trio	triple functional domain (PTPRF interacting) [Source:Jamboree;Acc:XB-GENE-922516]	+	3871523	4075455	XtropNRSE730	GTCAGCACCTCAGACAG	3991031	-	intragenic
GL172862.1	ENSXETG00000033648	LOC100486185	pleckstrin homology domain-containing family A member 3-like [Source:EntrezGene;Acc:100486185]	+	813700	825961	XtropNRSE379	TTCAGCACCTCGGACAG	869030	+	43069
GL172862.1	ENSXETG00000012650	map3k12	mitogen-activated protein kinase kinase kinase 12 [Source:Jamboree;Acc:XB-GENE-482768]	+	870390	889130	XtropNRSE379	TTCAGCACCTCGGACAG	869030	+	1343
GL172846.1	ENSXETG00000021515	mcc	mutated in colorectal cancers [Source:Jamboree;Acc:XB-GENE-953990]	-	1244312	1379277	XtropNRSE390	CTCAGCACCACAGACAG	1376119	+	intragenic
GL172862.1	ENSXETG00000012658	pcbp3	poly(rC) binding protein 3 [Source:Jamboree;Acc:XB-GENE-944665]	-	899384	923418	XtropNRSE379	TTCAGCACCTCGGACAG	869030	+	30337
GL172896.1	ENSXETG00000011826	stau2	staufen, RNA binding protein, homolog 2 [Source:Jamboree;Acc:XB-GENE-491508]	-	1124217	1246385	XtropNRSE353	GTCAGCACCTGGGCCAG	1177864	+	intragenic
GL172846.1	ENSXETG00000021517	ythdc2	YTH domain containing 2 [Source:Jamboree;Acc:XB-GENE-5881731]	+	1428000	1465358	XtropNRSE390	CTCAGCACCACAGACAG	1376119	+	51864
GL172766.1	ENSXETG00000009800	cacnb3	calcium channel, voltage-dependent, beta 3 subunit [Source:Jamboree;Acc:XB-GENE-1011906]	+	1461853	1490057	XtropNRSE489	GTCAGCACCTTGGAGAG	1468268	-	intragenic
GL172846.1	ENSXETG00000021518	kcnn2	potassium intermediate/small conductance calcium-activated channel, subfamily N, member 2 [Source:Jamboree;Acc:XB-GENE-6077411]	+	1627501	1728814	XtropNRSE391	ATCAGCACCTAGGAGAG	1606100	+	21384
GL172846.1	ENSXETG00000021518	kcnn2	potassium intermediate/small conductance calcium-activated channel, subfamily N, member 2 [Source:Jamboree;Acc:XB-GENE-6077411]	+	1627501	1728814	XtropNRSE392	TTCAGCACCACGGAGAG	1630949	+	21384
GL172846.1	ENSXETG00000021518	kcnn2	potassium intermediate/small conductance calcium-activated channel, subfamily N, member 2 [Source:Jamboree;Acc:XB-GENE-6077411]	+	1627501	1728814	XtropNRSE392	TTCAGCACCACGGAGAG	1630949	+	intragenic
GL172766.1	ENSXETG00000009807	ddx23	DEAD (Asp-Glu-Ala-Asp) box polypeptide 23 [Source:Jamboree;Acc:XB-GENE-986212]	-	1503264	1520519	XtropNRSE489	GTCAGCACCTTGGAGAG	1468268	-	34979
GL172896.1	ENSXETG00000011827	ube2w	ubiquitin-conjugating enzyme E2W (putative) [Source:Jamboree;Acc:XB-GENE-954746]	-	1253739	1261630	XtropNRSE353	GTCAGCACCTGGGCCAG	1177864	+	75858
GL172862.1	ENSXETG00000032912	LOC100498418	bone morphogenetic protein receptor type-2-like [Source:EntrezGene;Acc:100498418]	-	942527	947942	XtropNRSE379	TTCAGCACCTCGGACAG	869030	+	73480
GL172862.1	ENSXETG00000033674	B2RZ03_XENTR	LOC100170427 proteinPutative uncharacterized protein [Source:UniProtKB/TrEMBL;Acc:B2RZ03]	+	960394	967824	XtropNRSE379	TTCAGCACCTCGGACAG	869030	+	91347
GL172896.1	ENSXETG00000011828	tceb1	transcription elongation factor B (SIII), polypeptide 1 (15kDa, elongin C) [Source:Jamboree;Acc:XB-GENE-944975]	-	1271866	1275631	XtropNRSE353	GTCAGCACCTGGGCCAG	1177864	+	93985
GL172766.1	ENSXETG00000009811	rnd1	Rho family GTPase 1 [Source:Jamboree;Acc:XB-GENE-490045]	-	1545383	1554169	XtropNRSE489	GTCAGCACCTTGGAGAG	1468268	-	77098
GL172641.1	ENSXETG00000027302	gabra5	gamma-aminobutyric acid (GABA) A receptor, alpha 5 [Source:Jamboree;Acc:XB-GENE-980292]	-	5744089	5819192	XtropNRSE731	TTCAGAACCACAGACAG	5695191	+	48881
GL172804.1	ENSXETG00000006455	camk2g	calcium/calmodulin-dependent protein kinase (CaM kinase) II gamma [Source:Jamboree;Acc:XB-GENE-868520]	-	1135371	1299145	XtropNRSE426	TTCAGCACCTTGGAGAG	1352080	+	52935
GL172742.1	ENSXETG00000012289	rps6ka1	ribosomal protein S6 kinase, 90kDa, polypeptide 1 [Source:Jamboree;Acc:XB-GENE-479496]	+	1858847	1919664	XtropNRSE516	GTTAGAGCCAAGGAGAG	1875418	+	intragenic
GL172804.1	ENSXETG00000026423	neurog3	neurogenin 3 [Source:Jamboree;Acc:XB-GENE-876279]	-	1426110	1427782	XtropNRSE426	TTCAGCACCTTGGAGAG	1352080	+	74013
GL172742.1	ENSXETG00000020695	arid1a	AT rich interactive domain 1A (SWI-like) [Source:Jamboree;Acc:XB-GENE-492490]	+	1951326	1977190	XtropNRSE516	GTTAGAGCCAAGGAGAG	1875418	+	75891
GL172766.1	ENSXETG00000011188	prph	peripherin [Source:Jamboree;Acc:XB-GENE-493857]	+	2174811	2188500	XtropNRSE490	TTCAGCACCATAGACAG	2258865	-	70365
GL173618.1	ENSXETG00000031208	LOC100494992	olfactory receptor 2M5-like [Source:EntrezGene;Acc:100494992]	-	80166	83607	XtropNRSE93	CTCAGAACCTCAGCCAG	183130	+	99523
GL173618.1	ENSXETG00000033454	LOC100495141	olfactory receptor 2M5-like [Source:EntrezGene;Acc:100495141]	-	85749	87882	XtropNRSE93	CTCAGAACCTCAGCCAG	183130	+	95248
GL173618.1	ENSXETG00000003807	XB-GENE-996645	Putative ortholog of sialidase 3 (EC 3.2.1.18) (Membrane sialidase) (Ganglioside sialidase) (N-acetyl-alpha-neuraminidase 3), 1 of 1 [Source:Jamboree;Acc:XB-GENE-996645]	+	189716	193799	XtropNRSE93	CTCAGAACCTCAGCCAG	183130	+	6569
GL173618.1	ENSXETG00000033668	LOC100496869	sialidase-4-like [Source:EntrezGene;Acc:100496869]	+	226384	230325	XtropNRSE93	CTCAGAACCTCAGCCAG	183130	+	43237
GL173618.1	ENSXETG00000020233	wdr73	WD repeat domain 73 [Source:Jamboree;Acc:XB-GENE-5809223]	-	236981	249252	XtropNRSE93	CTCAGAACCTCAGCCAG	183130	+	53834
GL173358.1	ENSXETG00000025593	pou3f3	POU class 3 homeobox 3 [Source:Jamboree;Acc:XB-GENE-920672]	-	281304	282650	XtropNRSE147	TTCAGCACCCTGGACAG	314520	-	31870
GL173358.1	ENSXETG00000025593	pou3f3	POU class 3 homeobox 3 [Source:Jamboree;Acc:XB-GENE-920672]	-	281304	282650	XtropNRSE148	GTTAGCACCCAAGAGAG	346378	-	63728
GL172766.1	ENSXETG00000011191	c1ql4	complement component 1, q subcomponent-like 4 [Source:Jamboree;Acc:XB-GENE-5831113]	-	2250300	2272039	XtropNRSE490	TTCAGCACCATAGACAG	2258865	-	intragenic
GL174252.1	ENSXETG00000022805	pgm2l1	phosphoglucomutase 2-like 1 [Source:Jamboree;Acc:XB-GENE-6076458]	+	19920	37380	XtropNRSE58	ATCAGCACCTTGGACAG	27163	-	intragenic
GL173693.1	ENSXETG00000027836	LOC100486013	ankyrin repeat domain-containing protein 9-like [Source:EntrezGene;Acc:100486013]	+	119497	120439	XtropNRSE90	TTCAGCACCTTGGACAG	48244	+	71236
GL173693.1	ENSXETG00000007949	ypel5	yippee-like 5 [Source:Jamboree;Acc:XB-GENE-1017256]	+	132548	136879	XtropNRSE90	TTCAGCACCTTGGACAG	48244	+	84287
GL173653.1	ENSXETG00000023395	alb	albumin [Source:Jamboree;Acc:XB-GENE-480330]	+	30896	43157	XtropNRSE91	GTCAGCGCCTGGGACAG	6768	+	24111
GL173179.1	ENSXETG00000030651	myos	myoskeletin [Source:EntrezGene;Acc:100135735]	-	90897	103748	XtropNRSE194	ATCAGAGCCATAGAGAG	149660	-	45912
GL173179.1	ENSXETG00000000156	rasip1	Ras interacting protein 1 [Source:Jamboree;Acc:XB-GENE-6033970]	-	143379	158912	XtropNRSE194	ATCAGAGCCATAGAGAG	149660	-	intragenic
GL172831.1	ENSXETG00000023029	upk1b	uroplakin 1B [Source:Jamboree;Acc:XB-GENE-988025]	+	1439543	1443774	XtropNRSE408	TTCAGCACCACGGAGAG	1347997	-	91529
GL173468.1	ENSXETG00000013696	usp47	ubiquitin specific peptidase 47 [Source:Jamboree;Acc:XB-GENE-5760041]	-	178655	226504	XtropNRSE121	TTCAGCACCAAGGAGAG	285468	+	58964
GL173653.1	ENSXETG00000023392	rassf6	Ras association (RalGDS/AF-6) domain family member 6 [Source:Jamboree;Acc:XB-GENE-489587]	-	45886	73318	XtropNRSE91	GTCAGCGCCTGGGACAG	6768	+	39101
GL173179.1	ENSXETG00000000148	il11	interleukin 11 [Source:Jamboree;Acc:XB-GENE-479735]	-	232675	237899	XtropNRSE194	ATCAGAGCCATAGAGAG	149660	-	82998
GL173529.1	ENSXETG00000000465	smarcal1	SWI/SNF related, matrix associated, actin dependent regulator of chromatin, subfamily a-like 1 [Source:Jamboree;Acc:XB-GENE-493391]	-	4081	18066	XtropNRSE103	ATCAGCGCCATAGAGAG	27999	+	9933
GL173529.1	ENSXETG00000000466	2012-03-04	membrane-associated ring finger (C3HC4) 4 [Source:Jamboree;Acc:XB-GENE-996237]	+	24308	63624	XtropNRSE103	ATCAGCGCCATAGAGAG	27999	+	intragenic
GL173529.1	ENSXETG00000032580	LOC100493415	x-ray repair cross-complementing protein 5-like [Source:EntrezGene;Acc:100493415]	-	74870	94165	XtropNRSE103	ATCAGCGCCATAGAGAG	27999	+	46854
GL173431.1	ENSXETG00000032158	NP_001072263.1	WAS protein family, member 3 [Source:RefSeq peptide;Acc:NP_001072263]	+	72443	105244	XtropNRSE124	TTCAGCACCACGGACAG	143835	+	38591
GL173298.1	ENSXETG00000024695	adssl1	adenylosuccinate synthase like 1 [Source:Jamboree;Acc:XB-GENE-5758191]	-	177825	196712	XtropNRSE159	ATCAGCACCATGGACAG	293247	-	96535
GL173298.1	ENSXETG00000024695	adssl1	adenylosuccinate synthase like 1 [Source:Jamboree;Acc:XB-GENE-5758191]	-	177825	196712	XtropNRSE160	ATCAGCACCATGGACAG	293468	-	96756
GL173431.1	ENSXETG00000009799	usp12	ubiquitin specific peptidase 12 [Source:Jamboree;Acc:XB-GENE-1009317]	-	197962	211618	XtropNRSE124	TTCAGCACCACGGACAG	143835	+	54110
GL172638.1	ENSXETG00000033793	sccpdh	saccharopine dehydrogenase (putative) [Source:EntrezGene;Acc:100379674]	+	5749784	5776875	XtropNRSE735	CTCAGCACCGGGGCCAG	5840194	-	63319
GL173431.1	ENSXETG00000031401	NP_001090628.1	mitochondrial translational initiation factor 3 [Source:RefSeq peptide;Acc:NP_001090628]	-	231377	237207	XtropNRSE124	TTCAGCACCACGGACAG	143835	+	87525
GL173529.1	ENSXETG00000000469	tmem169	transmembrane protein 169 [Source:Jamboree;Acc:XB-GENE-975223]	-	100408	107465	XtropNRSE103	ATCAGCGCCATAGAGAG	27999	+	72392
GL172638.1	ENSXETG00000033796	B2RYY3_XENTR	Ahctf1 protein [Source:UniProtKB/TrEMBL;Acc:B2RYY3]	-	5812997	5818278	XtropNRSE735	CTCAGCACCGGGGCCAG	5840194	-	21916
GL173529.1	ENSXETG00000000470	pecr	peroxisomal trans-2-enoyl-CoA reductase [Source:Jamboree;Acc:XB-GENE-1009809]	+	112361	120330	XtropNRSE103	ATCAGCGCCATAGAGAG	27999	+	84345
GL172638.1	ENSXETG00000008546	ahctf1	AT hook containing transcription factor 1 [Source:Jamboree;Acc:XB-GENE-855756]	-	5827239	5881284	XtropNRSE735	CTCAGCACCGGGGCCAG	5840194	-	intragenic
GL172638.1	ENSXETG00000025082	srd5a2	steroid-5-alpha-reductase, alpha polypeptide 2 (3-oxo-5 alpha-steroid delta 4-dehydrogenase alpha 2) [Source:Jamboree;Acc:XB-GENE-940949]	-	5889632	5928596	XtropNRSE735	CTCAGCACCGGGGCCAG	5840194	-	49421
GL173298.1	ENSXETG00000008613	inf2	inverted formin, FH2 and WH2 domain containing [Source:Jamboree;Acc:XB-GENE-5862185]	-	202881	245525	XtropNRSE159	ATCAGCACCATGGACAG	293247	-	47722
GL173298.1	ENSXETG00000008613	inf2	inverted formin, FH2 and WH2 domain containing [Source:Jamboree;Acc:XB-GENE-5862185]	-	202881	245525	XtropNRSE160	ATCAGCACCATGGACAG	293468	-	47943
GL173519.1	ENSXETG00000017614	XB-GENE-5903348	MGC69309 protein [Source:Jamboree;Acc:XB-GENE-5903348]	-	90791	247279	XtropNRSE104	GTCAGCACCTGGGACAG	205059	-	intragenic
GL173519.1	ENSXETG00000032291	LOC100493899	5-hydroxytryptamine receptor 6-like [Source:EntrezGene;Acc:100493899]	-	104554	119658	XtropNRSE104	GTCAGCACCTGGGACAG	205059	-	85401
GL173519.1	ENSXETG00000017604	nbl1	neuroblastoma, suppression of tumorigenicity 1 [Source:Jamboree;Acc:XB-GENE-479181]	-	123620	314407	XtropNRSE104	GTCAGCACCTGGGACAG	205059	-	intragenic
GL173519.1	ENSXETG00000033515	NP_001165140.1	hypothetical protein LOC100135143 [Source:RefSeq peptide;Acc:NP_001165140]	-	146300	164292	XtropNRSE104	GTCAGCACCTGGGACAG	205059	-	40767
GL173519.1	ENSXETG00000017607	capzb	capping protein (actin filament) muscle Z-line, beta [Source:Jamboree;Acc:XB-GENE-490544]	+	196638	205109	XtropNRSE104	GTCAGCACCTGGGACAG	205059	-	intragenic
GL173059.1	ENSXETG00000006745	adora2b	adenosine A2b receptor [Source:Jamboree;Acc:XB-GENE-1013395]	-	283923	318403	XtropNRSE252	TTTAGAGCCCGGGCCAG	310615	-	intragenic
GL173059.1	ENSXETG00000006748	cytsb	cytospin B [Source:Jamboree;Acc:XB-GENE-956924]	-	390390	480888	XtropNRSE252	TTTAGAGCCCGGGCCAG	310615	-	79758
GL173298.1	ENSXETG00000008615	tmem179	transmembrane protein 179 [Source:Jamboree;Acc:XB-GENE-1008850]	+	294172	300036	XtropNRSE159	ATCAGCACCATGGACAG	293247	-	908
GL173298.1	ENSXETG00000008615	tmem179	transmembrane protein 179 [Source:Jamboree;Acc:XB-GENE-1008850]	+	294172	300036	XtropNRSE160	ATCAGCACCATGGACAG	293468	-	687
GL173519.1	ENSXETG00000028096	XB-GENE-5947742	novel protein similar to pqlc2 [Source:Jamboree;Acc:XB-GENE-5947742]	-	249074	251261	XtropNRSE104	GTCAGCACCTGGGACAG	205059	-	43998
GL173048.1	ENSXETG00000022997	mad1l1	MAD1 mitotic arrest deficient-like 1 [Source:Jamboree;Acc:XB-GENE-6258053]	-	758091	1032346	XtropNRSE270	CTTAGCGCCACAGCCAG	770401	-	43998
GL173048.1	ENSXETG00000022997	mad1l1	MAD1 mitotic arrest deficient-like 1 [Source:Jamboree;Acc:XB-GENE-6258053]	-	758091	1032346	XtropNRSE270	CTTAGCGCCACAGCCAG	770401	-	intragenic
GL173519.1	ENSXETG00000017615	akr7a2	aldo-keto reductase family 7, member A2 (aflatoxin aldehyde reductase) [Source:Jamboree;Acc:XB-GENE-996153]	+	268691	319151	XtropNRSE104	GTCAGCACCTGGGACAG	205059	-	63615
GL173223.1	ENSXETG00000002852	prr12	proline rich 12 [Source:Jamboree;Acc:XB-GENE-994217]	+	27766	45118	XtropNRSE177	TTCAGCACCGGGGACAG	109193	+	64075
GL173223.1	ENSXETG00000031241	NP_001107720.1	related RAS viral (r-ras) oncogene homolog [Source:RefSeq peptide;Acc:NP_001107720]	-	60069	87365	XtropNRSE177	TTCAGCACCGGGGACAG	109193	+	21828
GL173223.1	ENSXETG00000002854	kcnj11	potassium inwardly-rectifying channel, subfamily J, member 11 [Source:Jamboree;Acc:XB-GENE-6084577]	-	105183	106375	XtropNRSE177	TTCAGCACCGGGGACAG	109193	+	2818
GL173223.1	ENSXETG00000002859	scaf1	SR-related CTD-associated factor 1 [Source:Jamboree;Acc:XB-GENE-6469312]	+	122600	131813	XtropNRSE177	TTCAGCACCGGGGACAG	109193	+	13390
GL173223.1	ENSXETG00000002863	irf3	interferon regulatory factor 3 [Source:Jamboree;Acc:XB-GENE-1013733]	-	168697	180700	XtropNRSE177	TTCAGCACCGGGGACAG	109193	+	59487
GL186819.1	ENSXETG00000027193	wnt9b.2	wingless-type MMTV integration site family, member 9B, gene 2 [Source:Jamboree;Acc:XB-GENE-480974]	+	512	3494	XtropNRSE13	CTCAGCGCCTCGGCCAG	1924	-	intragenic
GL173375.1	ENSXETG00000017538	ptk2b	PTK2B protein tyrosine kinase 2 beta [Source:Jamboree;Acc:XB-GENE-489525]	+	111349	137981	XtropNRSE141	TTCAGCACCACGGAGAG	180031	-	42050
GL173375.1	ENSXETG00000017538	ptk2b	PTK2B protein tyrosine kinase 2 beta [Source:Jamboree;Acc:XB-GENE-489525]	+	111349	137981	XtropNRSE142	TTCAGCACCACGGAGAG	180073	-	42092
GL173223.1	ENSXETG00000002868	ric8a	resistance to inhibitors of cholinesterase 8 homolog A [Source:Jamboree;Acc:XB-GENE-5745094]	+	202798	242907	XtropNRSE177	TTCAGCACCGGGGACAG	109193	+	93588
GL173223.1	ENSXETG00000002868	ric8a	resistance to inhibitors of cholinesterase 8 homolog A [Source:Jamboree;Acc:XB-GENE-5745094]	+	202798	242907	XtropNRSE178	TTCAGCACCACAGACAG	315512	+	72605
GL173068.1	ENSXETG00000005369	pde10a	phosphodiesterase 10A [Source:Jamboree;Acc:XB-GENE-1013417]	+	525325	572286	XtropNRSE247	GTCAGAGCCAGAGAGAG	496635	+	28673
GL172728.1	ENSXETG00000022060	mrpl4	mitochondrial ribosomal protein L4 [Source:Jamboree;Acc:XB-GENE-1001754]	-	224379	228845	XtropNRSE528	CTTAGAGCCAAGGCCAG	267705	+	38860
GL173847.1	ENSXETG00000027631	lsm10	LSM10, U7 small nuclear RNA associated [Source:Jamboree;Acc:XB-GENE-970421]	+	48967	53870	XtropNRSE73	TTCAGCACCCTGGACAG	69517	+	15647
GL173847.1	ENSXETG00000017463	c1orf109	chromosome 1 open reading frame 109 [Source:Jamboree;Acc:XB-GENE-5846660]	-	62283	66626	XtropNRSE73	TTCAGCACCCTGGACAG	69517	+	2891
GL173847.1	ENSXETG00000017464	snip1	Smad nuclear interacting protein 1 [Source:Jamboree;Acc:XB-GENE-481343]	+	70538	73229	XtropNRSE73	TTCAGCACCCTGGACAG	69517	+	1004
GL173223.1	ENSXETG00000002876	XB-GENE-5807444	hypothetical protein LOC100145502 [Source:Jamboree;Acc:XB-GENE-5807444]	-	292744	302392	XtropNRSE178	TTCAGCACCACAGACAG	315512	+	13120
GL173847.1	ENSXETG00000017466	meaf6	MYST/Esa1-associated factor 6 [Source:Jamboree;Acc:XB-GENE-975403]	+	85140	97142	XtropNRSE73	TTCAGCACCCTGGACAG	69517	+	15606
GL173755.1	ENSXETG00000009344	kank2	KN motif and ankyrin repeat domains 2 [Source:Jamboree;Acc:XB-GENE-997067]	+	27100	33582	XtropNRSE78	TTCAGCACCATGGAGAG	34877	+	1295
GL173068.1	ENSXETG00000005368	c6orf118	chromosome 6 open reading frame 118 [Source:Jamboree;Acc:XB-GENE-974228]	+	596592	606146	XtropNRSE247	GTCAGAGCCAGAGAGAG	496635	+	99940
GL173223.1	ENSXETG00000002877	prmt1	protein arginine methyltransferase 1 [Source:Jamboree;Acc:XB-GENE-484022]	+	348633	356634	XtropNRSE178	TTCAGCACCACAGACAG	315512	+	33104
GL173755.1	ENSXETG00000009352	ldlr	low density lipoprotein receptor [Source:Jamboree;Acc:XB-GENE-962372]	-	40469	53477	XtropNRSE78	TTCAGCACCATGGAGAG	34877	+	5575
GL172820.1	ENSXETG00000006750	ptchd1	patched domain containing 1 [Source:Jamboree;Acc:XB-GENE-987908]	+	1043265	1073961	XtropNRSE415	TTCAGCACCACGGACAG	1040703	-	2545
GL173375.1	ENSXETG00000017553	chrna2	cholinergic receptor, nicotinic, alpha 2 (neuronal) [Source:Jamboree;Acc:XB-GENE-1013893]	-	145630	159100	XtropNRSE141	TTCAGCACCACGGAGAG	180031	-	20931
GL173375.1	ENSXETG00000017553	chrna2	cholinergic receptor, nicotinic, alpha 2 (neuronal) [Source:Jamboree;Acc:XB-GENE-1013893]	-	145630	159100	XtropNRSE142	TTCAGCACCACGGAGAG	180073	-	20973
GL173223.1	ENSXETG00000002878	XB-GENE-5898446	hypothetical protein MGC146599 [Source:Jamboree;Acc:XB-GENE-5898446]	-	362433	363651	XtropNRSE178	TTCAGCACCACAGACAG	315512	+	46904
GL173223.1	ENSXETG00000002879	tspan4	tetraspanin 4 [Source:Jamboree;Acc:XB-GENE-958395]	+	369318	410542	XtropNRSE178	TTCAGCACCACAGACAG	315512	+	53789
GL172683.1	ENSXETG00000004553	armc4	armadillo repeat containing 4 [Source:Jamboree;Acc:XB-GENE-982927]	+	535716	608715	XtropNRSE611	TTCAGAGCCATGGACAG	668124	+	59409
GL172795.1	ENSXETG00000000083	nprl2	nitrogen permease regulator-like 2 [Source:Jamboree;Acc:XB-GENE-854704]	-	627975	641309	XtropNRSE435	GTCAGCACCATGGACAG	726717	+	85408
GL173755.1	ENSXETG00000009355	smarca4	SWI/SNF related, matrix associated, actin dependent regulator of chromatin, subfamily a, member 4 [Source:Jamboree;Acc:XB-GENE-483983]	-	88703	107284	XtropNRSE78	TTCAGCACCATGGAGAG	34877	+	53809
GL172795.1	ENSXETG00000025206	cyb561d2	cytochrome b-561 domain containing 2 [Source:Jamboree;Acc:XB-GENE-854864]	+	641527	644720	XtropNRSE435	GTCAGCACCATGGACAG	726717	+	81997
GL172683.1	ENSXETG00000004554	mkx	mohawk homeobox [Source:Jamboree;Acc:XB-GENE-853539]	+	638864	701586	XtropNRSE611	TTCAGAGCCATGGACAG	668124	+	intragenic
GL172795.1	ENSXETG00000000082	tmem115	transmembrane protein 115 [Source:Jamboree;Acc:XB-GENE-854640]	-	647671	652120	XtropNRSE435	GTCAGCACCATGGACAG	726717	+	74597
GL172795.1	ENSXETG00000025205	XB-GENE-5922677	caveolin 3 [Source:Jamboree;Acc:XB-GENE-5922677]	+	662376	664192	XtropNRSE435	GTCAGCACCATGGACAG	726717	+	62525
GL172931.1	ENSXETG00000021126	cox5a	cytochrome c oxidase subunit Va [Source:Jamboree;Acc:XB-GENE-973617]	+	1131918	1141142	XtropNRSE332	TTCAGCACCAGAGAGAG	1115695	+	16206
GL172795.1	ENSXETG00000000081	cacna2d2	calcium channel, voltage-dependent, alpha 2/delta subunit 2 [Source:Jamboree;Acc:XB-GENE-854937]	-	670589	702759	XtropNRSE435	GTCAGCACCATGGACAG	726717	+	23958
GL172683.1	ENSXETG00000004556	rab18	RAB18, member RAS oncogene family [Source:Jamboree;Acc:XB-GENE-489852]	-	759652	775865	XtropNRSE611	TTCAGAGCCATGGACAG	668124	+	91511
GL173223.1	ENSXETG00000002881	fut2	fucosyltransferase 2 (secretor status included) [Source:Jamboree;Acc:XB-GENE-5995364]	+	532772	533833	XtropNRSE179	TTCAGCACCATGGACAG	601930	-	68097
GL173223.1	ENSXETG00000002889	fuz	fuzzy homolog [Source:Jamboree;Acc:XB-GENE-920644]	-	565360	594614	XtropNRSE179	TTCAGCACCATGGACAG	601930	-	7316
GL172931.1	ENSXETG00000021130	c15orf17	chromosome 15 open reading frame 17 [Source:Jamboree;Acc:XB-GENE-940685]	+	1146836	1155525	XtropNRSE332	TTCAGCACCAGAGAGAG	1115695	+	31124
GL172931.1	ENSXETG00000021131	mpi	mannose phosphate isomerase [Source:Jamboree;Acc:XB-GENE-973629]	-	1161916	1169041	XtropNRSE332	TTCAGCACCAGAGAGAG	1115695	+	46204
GL172795.1	ENSXETG00000000079	hemk1	HemK methyltransferase family member 1 [Source:Jamboree;Acc:XB-GENE-854934]	+	919977	929503	XtropNRSE436	GTCAGCACCTCGGACAG	1002478	+	72975
GL173223.1	ENSXETG00000002892	napsa	napsin A aspartic peptidase [Source:Jamboree;Acc:XB-GENE-947098]	+	613023	637325	XtropNRSE179	TTCAGCACCATGGACAG	601930	-	11076
GL172931.1	ENSXETG00000025486	scamp2	secretory carrier membrane protein 2 [Source:Jamboree;Acc:XB-GENE-955377]	+	1169690	1195004	XtropNRSE332	TTCAGCACCAGAGAGAG	1115695	+	53978
GL172795.1	ENSXETG00000000078	cish	cytokine inducible SH2-containing protein [Source:Jamboree;Acc:XB-GENE-490099]	-	944229	948001	XtropNRSE436	GTCAGCACCTCGGACAG	1002478	+	54477
GL172795.1	ENSXETG00000000076	mapkapk3	mitogen-activated protein kinase-activated protein kinase 3 [Source:Jamboree;Acc:XB-GENE-854888]	+	974494	997218	XtropNRSE436	GTCAGCACCTCGGACAG	1002478	+	5260
GL172931.1	ENSXETG00000021133	ulk3	unc-51-like kinase 3 [Source:Jamboree;Acc:XB-GENE-5958931]	+	1211597	1223769	XtropNRSE332	TTCAGCACCAGAGAGAG	1115695	+	95885
GL172795.1	ENSXETG00000000074	dock3	dedicator of cytokinesis 3 [Source:Jamboree;Acc:XB-GENE-855883]	+	1051747	1160197	XtropNRSE436	GTCAGCACCTCGGACAG	1002478	+	49252
GL172762.1	ENSXETG00000010291	LOC100498206	receptor-type tyrosine-protein phosphatase gamma-like [Source:EntrezGene;Acc:100498206]	-	42963	140008	XtropNRSE500	TTTAGCGCCTCAGACAG	93220	-	intragenic
GL173755.1	ENSXETG00000024867	c19orf52	chromosome 19 open reading frame 52 [Source:Jamboree;Acc:XB-GENE-959666]	-	127350	129225	XtropNRSE78	TTCAGCACCATGGAGAG	34877	+	92456
GL173755.1	ENSXETG00000009356	yipf2	Yip1 domain family, member 2 [Source:Jamboree;Acc:XB-GENE-997076]	+	129639	135494	XtropNRSE78	TTCAGCACCATGGAGAG	34877	+	94745
GL172903.1	ENSXETG00000023799	SMG6	smg-6 homolog, nonsense mediated mRNA decay factor (C. elegans) [Source:HGNC Symbol;Acc:17809]	-	1048137	1176283	XtropNRSE349	TTCAGCACCTTGGACAG	968298	+	79822
GL172903.1	ENSXETG00000023799	SMG6	smg-6 homolog, nonsense mediated mRNA decay factor (C. elegans) [Source:HGNC Symbol;Acc:17809]	-	1048137	1176283	XtropNRSE350	TTCAGAACCCTGGCCAG	1002660	+	45460
GL172637.1	ENSXETG00000004369	rad54l	RAD54-like [Source:Jamboree;Acc:XB-GENE-979988]	+	1991738	2005275	XtropNRSE737	TTCAGAACCTTAGAGAG	2008254	-	2979
GL173559.1	ENSXETG00000022881	inpp5k	inositol polyphosphate-5-phosphatase K [Source:Jamboree;Acc:XB-GENE-996350]	+	417	30924	XtropNRSE98	ATTAGAGCCACAGACAG	22258	+	intragenic
GL172683.1	ENSXETG00000026517	gad2	glutamate decarboxylase 2 (pancreatic islets and brain, 65kDa) [Source:Jamboree;Acc:XB-GENE-976598]	-	1147268	1194159	XtropNRSE612	TTCAGCACCGCGGAGAG	1194819	-	660
GL173424.1	ENSXETG00000006419	klhl8	kelch-like 8 [Source:Jamboree;Acc:XB-GENE-995628]	+	135217	172151	XtropNRSE125	TTCAGAACCAAGGACAG	223882	+	51731
GL173559.1	ENSXETG00000022882	myo1c	myosin IC [Source:Jamboree;Acc:XB-GENE-1009886]	+	62714	152819	XtropNRSE98	ATTAGAGCCACAGACAG	22258	+	40439
GL172637.1	ENSXETG00000004367	lrrc41	leucine rich repeat containing 41 [Source:Jamboree;Acc:XB-GENE-5810844]	-	2020584	2029132	XtropNRSE737	TTCAGAACCTTAGAGAG	2008254	-	12313
GL172637.1	ENSXETG00000024501	nsun4	NOP2/Sun domain family, member 4 [Source:Jamboree;Acc:XB-GENE-948188]	+	2039714	2061287	XtropNRSE737	TTCAGAACCTTAGAGAG	2008254	-	31443
GL172637.1	ENSXETG00000004365	faah.2	fatty acid amide hydrolase, gene 2 [Source:Jamboree;Acc:XB-GENE-997947]	+	2063515	2088100	XtropNRSE737	TTCAGAACCTTAGAGAG	2008254	-	55244
GL172653.1	ENSXETG00000018606	c12orf34	chromosome 12 open reading frame 34 [Source:Jamboree;Acc:XB-GENE-5857166]	+	703134	752137	XtropNRSE686	TTTAGAACCCCAGAGAG	771547	-	19410
GL172653.1	ENSXETG00000018609	trpv4	transient receptor potential cation channel, subfamily V, member 4 [Source:Jamboree;Acc:XB-GENE-998899]	-	820900	855093	XtropNRSE686	TTTAGAACCCCAGAGAG	771547	-	49336
GL172683.1	ENSXETG00000018713	myo3a	myosin IIIA [Source:Jamboree;Acc:XB-GENE-6032645]	-	1200954	1301177	XtropNRSE612	TTCAGCACCGCGGAGAG	1194819	-	6118
GL173424.1	ENSXETG00000019955	aff1	AF4/FMR2 family, member 1 [Source:Jamboree;Acc:XB-GENE-5995345]	-	210153	319287	XtropNRSE125	TTCAGAACCAAGGACAG	223882	+	6118
GL173424.1	ENSXETG00000019955	aff1	AF4/FMR2 family, member 1 [Source:Jamboree;Acc:XB-GENE-5995345]	-	210153	319287	XtropNRSE125	TTCAGAACCAAGGACAG	223882	+	intragenic
GL172637.1	ENSXETG00000024500	faah.1	fatty acid amide hydrolase, gene 1 [Source:Jamboree;Acc:XB-GENE-5837110]	+	2098728	2122295	XtropNRSE737	TTCAGAACCTTAGAGAG	2008254	-	90457
GL172690.1	ENSXETG00000002460	glra3	glycine receptor, alpha 3 [Source:Jamboree;Acc:XB-GENE-1011160]	+	801964	851642	XtropNRSE583	ATCAGAGCCAAGGCCAG	775551	-	26396
GL172690.1	ENSXETG00000002460	glra3	glycine receptor, alpha 3 [Source:Jamboree;Acc:XB-GENE-1011160]	+	801964	851642	XtropNRSE584	TTCAGCACCACAGACAG	778217	-	23730
GL172638.1	ENSXETG00000030952	NP_001135574.1	hypothetical protein LOC100216123 [Source:RefSeq peptide;Acc:NP_001135574]	+	7451852	7463075	XtropNRSE736	ATCAGCACCAAGGACAG	7554677	-	91602
GL173045.1	ENSXETG00000002431	prx	periaxin [Source:Jamboree;Acc:XB-GENE-1006847]	+	692907	726717	XtropNRSE266	ATCAGAGCCAGGGACAG	774457	-	47740
GL172638.1	ENSXETG00000025060	shprh	SNF2 histone linker PHD RING helicase [Source:Jamboree;Acc:XB-GENE-959908]	-	7476641	7529305	XtropNRSE736	ATCAGCACCAAGGACAG	7554677	-	25372
GL173045.1	ENSXETG00000002568	numbl	numb homolog-like [Source:Jamboree;Acc:XB-GENE-961776]	-	731272	740040	XtropNRSE266	ATCAGAGCCAGGGACAG	774457	-	34417
GL173045.1	ENSXETG00000002574	adck4	aarF domain containing kinase 4 [Source:Jamboree;Acc:XB-GENE-956767]	-	787313	800341	XtropNRSE266	ATCAGAGCCAGGGACAG	774457	-	12839
GL172638.1	ENSXETG00000007892	grm1	glutamate receptor, metabotropic 1 [Source:Jamboree;Acc:XB-GENE-980107]	+	7556891	7722953	XtropNRSE736	ATCAGCACCAAGGACAG	7554677	-	2197
GL172670.1	ENSXETG00000016483	LOC100496053	chromaffin granule amine transporter-like [Source:EntrezGene;Acc:100496053]	-	651055	672440	XtropNRSE643	TTCAGCACCAAGGACAG	685354	+	12914
GL173045.1	ENSXETG00000002580	itpkc	inositol 1,4,5-trisphosphate 3-kinase C [Source:Jamboree;Acc:XB-GENE-992155]	+	840723	872005	XtropNRSE266	ATCAGAGCCAGGGACAG	774457	-	66249
GL172670.1	ENSXETG00000016476	atp6v1b2	ATPase, H+ transporting, lysosomal 56/58kDa, V1 subunit B2 [Source:Jamboree;Acc:XB-GENE-941731]	+	685713	705138	XtropNRSE643	TTCAGCACCAAGGACAG	685354	+	342
GL173045.1	ENSXETG00000030884	CS054_XENTR	UPF0692 protein C19orf54 homolog [Source:UniProtKB/Swiss-Prot;Acc:B0BM95]	-	870658	886357	XtropNRSE266	ATCAGAGCCAGGGACAG	774457	-	96184
GL172670.1	ENSXETG00000016474	lzts1	leucine zipper, putative tumor suppressor 1 [Source:Jamboree;Acc:XB-GENE-960311]	-	717369	729820	XtropNRSE643	TTCAGCACCAAGGACAG	685354	+	31998
GL172670.1	ENSXETG00000010546	gfra2	GDNF family receptor alpha 2 [Source:Jamboree;Acc:XB-GENE-982254]	-	774776	811025	XtropNRSE643	TTCAGCACCAAGGACAG	685354	+	89405
GL172753.1	ENSXETG00000031593	MED12	mediator complex subunit 12 [Source:HGNC Symbol;Acc:11957]	-	720988	747062	XtropNRSE506	ATCAGCGCCTGGGACAG	755398	+	8336
GL172728.1	ENSXETG00000022043	rdh8	retinol dehydrogenase 8 (all-trans) [Source:Jamboree;Acc:XB-GENE-984982]	+	590248	601338	XtropNRSE529	TTCAGCACCTTGGACAG	687120	+	85782
GL172728.1	ENSXETG00000022043	rdh8	retinol dehydrogenase 8 (all-trans) [Source:Jamboree;Acc:XB-GENE-984982]	+	590248	601338	XtropNRSE530	TTCAGCACCTTGGACAG	687181	-	85843
GL172728.1	ENSXETG00000022042	c19orf66	chromosome 19 open reading frame 66 [Source:Jamboree;Acc:XB-GENE-951923]	+	647339	659664	XtropNRSE529	TTCAGCACCTTGGACAG	687120	+	27456
GL172728.1	ENSXETG00000022042	c19orf66	chromosome 19 open reading frame 66 [Source:Jamboree;Acc:XB-GENE-951923]	+	647339	659664	XtropNRSE530	TTCAGCACCTTGGACAG	687181	-	27517
GL173598.1	ENSXETG00000005932	ctse	cathepsin E [Source:Jamboree;Acc:XB-GENE-947864]	+	64302	82595	XtropNRSE97	TTCAGCACCATGGAGAG	164374	-	81779
GL172753.1	ENSXETG00000032413	NP_001116285.1	hypothetical protein LOC100144286 [Source:RefSeq peptide;Acc:NP_001116285]	+	749311	755888	XtropNRSE506	ATCAGCGCCTGGGACAG	755398	+	81779
GL172753.1	ENSXETG00000032413	NP_001116285.1	hypothetical protein LOC100144286 [Source:RefSeq peptide;Acc:NP_001116285]	+	749311	755888	XtropNRSE506	ATCAGCGCCTGGGACAG	755398	+	intragenic
GL172640.1	ENSXETG00000030978	WDR65	WD repeat domain 65 [Source:HGNC Symbol;Acc:26485]	-	2188027	2211350	XtropNRSE732	GTTAGCACCAAAGACAG	2282071	-	70721
GL172753.1	ENSXETG00000026283	gjb1	gap junction protein, beta 1, 32kDa [Source:Jamboree;Acc:XB-GENE-481038]	+	792000	800327	XtropNRSE506	ATCAGCGCCTGGGACAG	755398	+	36585
GL172753.1	ENSXETG00000026282	NP_001004818.1	MGC69466 protein [Source:RefSeq peptide;Acc:NP_001004818]	+	804643	806206	XtropNRSE506	ATCAGCGCCTGGGACAG	755398	+	49228
GL172640.1	ENSXETG00000009545	ebna1bp2	EBNA1 binding protein 2 [Source:Jamboree;Acc:XB-GENE-998147]	+	2214170	2221781	XtropNRSE732	GTTAGCACCAAAGACAG	2282071	-	60290
GL172728.1	ENSXETG00000030201	ANGPTL6	angiopoietin-like 6 [Source:HGNC Symbol;Acc:23140]	-	659627	664186	XtropNRSE529	TTCAGCACCTTGGACAG	687120	+	22934
GL172728.1	ENSXETG00000030201	ANGPTL6	angiopoietin-like 6 [Source:HGNC Symbol;Acc:23140]	-	659627	664186	XtropNRSE530	TTCAGCACCTTGGACAG	687181	-	22995
GL172753.1	ENSXETG00000020876	zmym3	zinc finger, MYM-type 3 [Source:Jamboree;Acc:XB-GENE-985878]	-	808272	831106	XtropNRSE506	ATCAGCGCCTGGGACAG	755398	+	52857
GL173598.1	ENSXETG00000005944	rab7b	RAB7B, member RAS oncogene family [Source:Jamboree;Acc:XB-GENE-5824213]	+	101982	114069	XtropNRSE97	TTCAGCACCATGGAGAG	164374	-	50305
GL173598.1	ENSXETG00000005947	slc26a9	solute carrier family 26, member 9 [Source:Jamboree;Acc:XB-GENE-996559]	+	173029	204715	XtropNRSE97	TTCAGCACCATGGAGAG	164374	-	8638
GL172640.1	ENSXETG00000009544	pif1	PIF1 5'-to-3' DNA helicase homolog [Source:Jamboree;Acc:XB-GENE-5924613]	+	2228859	2239199	XtropNRSE732	GTTAGCACCAAAGACAG	2282071	-	42872
GL172956.1	ENSXETG00000005363	cnot10	CCR4-NOT transcription complex, subunit 10 [Source:Jamboree;Acc:XB-GENE-5755016]	+	90781	157474	XtropNRSE321	TTCAGAGCCCCAGAGAG	241366	-	83892
GL172640.1	ENSXETG00000009543	usp24	ubiquitin specific peptidase 24 [Source:Jamboree;Acc:XB-GENE-6035156]	-	2273077	2290213	XtropNRSE732	GTTAGCACCAAAGACAG	2282071	-	intragenic
GL173598.1	ENSXETG00000005950	pm20d1	peptidase M20 domain containing 1 [Source:Jamboree;Acc:XB-GENE-996553]	-	218437	242379	XtropNRSE97	TTCAGCACCATGGAGAG	164374	-	54046
GL172795.1	ENSXETG00000007311	camkv	CaM kinase-like vesicle-associated [Source:Jamboree;Acc:XB-GENE-943904]	-	1915474	1932141	XtropNRSE437	TTCAGCACCTTGGACAG	1997394	+	65253
GL172956.1	ENSXETG00000005362	trim71	tripartite motif-containing 71 [Source:Jamboree;Acc:XB-GENE-6035039]	-	182988	232781	XtropNRSE321	TTCAGAGCCCCAGAGAG	241366	-	8585
GL172956.1	ENSXETG00000005361	c3orf23	chromosome 3 open reading frame 23 [Source:Jamboree;Acc:XB-GENE-1016142]	-	274518	287409	XtropNRSE321	TTCAGAGCCCCAGAGAG	241366	-	33135
GL172795.1	ENSXETG00000007306	mst1r	macrophage stimulating 1 receptor (c-met-related tyrosine kinase) [Source:Jamboree;Acc:XB-GENE-480211]	-	2055998	2079977	XtropNRSE437	TTCAGCACCTTGGACAG	1997394	+	58587
GL172673.1	ENSXETG00000000305	npas3	neuronal PAS domain protein 3 [Source:Jamboree;Acc:XB-GENE-999791]	-	533221	788066	XtropNRSE636	TTCAGCACCTTGGACAG	651507	+	intragenic
GL172956.1	ENSXETG00000033940	NP_001090783.1	cytochrome P450, family 3, subfamily A, polypeptide 5 [Source:RefSeq peptide;Acc:NP_001090783]	-	299441	317640	XtropNRSE321	TTCAGAGCCCCAGAGAG	241366	-	58058
GL172879.1	ENSXETG00000006691	tcp11l2	t-complex 11-like 2 [Source:Jamboree;Acc:XB-GENE-988955]	+	887078	902104	XtropNRSE362	GTCAGCGCCTAAGAGAG	997737	+	95633
GL172673.1	ENSXETG00000014113	akap6	A kinase (PRKA) anchor protein 6 [Source:Jamboree;Acc:XB-GENE-982363]	-	828491	900270	XtropNRSE637	CTCAGCACCCTGGACAG	913872	-	13602
GL172956.1	ENSXETG00000005360	cyp3a5	cytochrome P450, family 3, subfamily A, polypeptide 5 [Source:Jamboree;Acc:XB-GENE-5821575]	-	325056	341660	XtropNRSE321	TTCAGAGCCCCAGAGAG	241366	-	83673
GL172879.1	ENSXETG00000031527	CCDC87	coiled-coil domain containing 87 [Source:HGNC Symbol;Acc:25579]	+	915029	938661	XtropNRSE362	GTCAGCGCCTAAGAGAG	997737	+	59076
GL172673.1	ENSXETG00000014123	arhgap5	Rho GTPase activating protein 5 [Source:Jamboree;Acc:XB-GENE-982380]	-	927744	952277	XtropNRSE637	CTCAGCACCCTGGACAG	913872	-	13855
GL172879.1	ENSXETG00000006695	apaf1	apoptotic peptidase activating factor 1 [Source:Jamboree;Acc:XB-GENE-988968]	+	946078	981645	XtropNRSE362	GTCAGCGCCTAAGAGAG	997737	+	16092
GL172653.1	ENSXETG00000004211	sez6l	seizure related 6 homolog-like [Source:Jamboree;Acc:XB-GENE-6258883]	+	2115254	2185311	XtropNRSE687	TTCAGCACCATGGACAG	2182855	-	intragenic
GL172673.1	ENSXETG00000014129	nubpl	nucleotide binding protein-like [Source:Jamboree;Acc:XB-GENE-971259]	-	996366	1004054	XtropNRSE637	CTCAGCACCCTGGACAG	913872	-	82477
GL172653.1	ENSXETG00000031765	ASPH2_XENTR	Aspartate beta-hydroxylase domain-containing protein 2 [Source:UniProtKB/Swiss-Prot;Acc:B5DE73]	+	2222376	2239470	XtropNRSE687	TTCAGCACCATGGACAG	2182855	-	39504
GL172653.1	ENSXETG00000031665	NP_001072472.1	Hermansky-Pudlak syndrome 4 [Source:RefSeq peptide;Acc:NP_001072472]	-	2249758	2269170	XtropNRSE687	TTCAGCACCATGGACAG	2182855	-	66886
GL172783.1	ENSXETG00000022624	kcnk12	potassium channel, subfamily K, member 12 [Source:Jamboree;Acc:XB-GENE-1012003]	+	2109028	2152717	XtropNRSE459	CTCAGCACCTCGGACAG	2110148	-	intragenic
GL172783.1	ENSXETG00000022624	kcnk12	potassium channel, subfamily K, member 12 [Source:Jamboree;Acc:XB-GENE-1012003]	+	2109028	2152717	XtropNRSE460	TTCAGCACCGAAGACAG	2124249	-	intragenic
GL172783.1	ENSXETG00000022615	msh2	mutS homolog 2, colon cancer, nonpolyposis type 1 [Source:Jamboree;Acc:XB-GENE-977518]	-	2188459	2260331	XtropNRSE459	CTCAGCACCTCGGACAG	2110148	-	78294
GL172783.1	ENSXETG00000022615	msh2	mutS homolog 2, colon cancer, nonpolyposis type 1 [Source:Jamboree;Acc:XB-GENE-977518]	-	2188459	2260331	XtropNRSE460	TTCAGCACCGAAGACAG	2124249	-	64193
GL172673.1	ENSXETG00000014131	c14orf126	chromosome 14 open reading frame 126 [Source:Jamboree;Acc:XB-GENE-971364]	+	1005585	1010909	XtropNRSE637	CTCAGCACCCTGGACAG	913872	-	91696
GL172879.1	ENSXETG00000006697	egr1	early growth response 1 [Source:Jamboree;Acc:XB-GENE-853412]	-	1002751	1006373	XtropNRSE362	GTCAGCGCCTAAGAGAG	997737	+	4997
GL172879.1	ENSXETG00000006697	egr1	early growth response 1 [Source:Jamboree;Acc:XB-GENE-853412]	-	1002751	1006373	XtropNRSE363	TTCAGCACCATGGACAG	1100791	-	94418
GL172879.1	ENSXETG00000013880	NP_001090762.1	receptor accessory protein 2 [Source:RefSeq peptide;Acc:NP_001090762]	-	1110490	1135756	XtropNRSE363	TTCAGCACCATGGACAG	1100791	-	9682
GL172879.1	ENSXETG00000013880	NP_001090762.1	receptor accessory protein 2 [Source:RefSeq peptide;Acc:NP_001090762]	-	1110490	1135756	XtropNRSE364	GTTAGCACCTCAGACAG	1191668	+	55912
GL172653.1	ENSXETG00000032306	LOC100494372	SRR1-like protein-like [Source:EntrezGene;Acc:100494372]	+	2271365	2274101	XtropNRSE687	TTCAGCACCATGGACAG	2182855	-	88493
GL172879.1	ENSXETG00000006700	kdm3b	lysine (K)-specific demethylase 3B [Source:Jamboree;Acc:XB-GENE-5883749]	-	1142322	1174675	XtropNRSE363	TTCAGCACCATGGACAG	1100791	-	41514
GL172879.1	ENSXETG00000006700	kdm3b	lysine (K)-specific demethylase 3B [Source:Jamboree;Acc:XB-GENE-5883749]	-	1142322	1174675	XtropNRSE364	GTTAGCACCTCAGACAG	1191668	+	16993
GL172662.1	ENSXETG00000014005	kcnh8	potassium voltage-gated channel, subfamily H (eag-related), member 8 [Source:Jamboree;Acc:XB-GENE-981673]	-	3296409	3369431	XtropNRSE662	TTCAGCACCATGGACAG	3438795	-	69364
GL172879.1	ENSXETG00000006705	NP_001016866.1	C-terminal binding protein 2 [Source:RefSeq peptide;Acc:NP_001016866]	-	1188164	1196145	XtropNRSE363	TTCAGCACCATGGACAG	1100791	-	87356
GL172879.1	ENSXETG00000006705	NP_001016866.1	C-terminal binding protein 2 [Source:RefSeq peptide;Acc:NP_001016866]	-	1188164	1196145	XtropNRSE364	GTTAGCACCTCAGACAG	1191668	+	87356
GL172879.1	ENSXETG00000006705	NP_001016866.1	C-terminal binding protein 2 [Source:RefSeq peptide;Acc:NP_001016866]	-	1188164	1196145	XtropNRSE364	GTTAGCACCTCAGACAG	1191668	+	intragenic
GL172637.1	ENSXETG00000008680	elavl4	ELAV (embryonic lethal, abnormal vision)-like 4 (Hu antigen D) [Source:Jamboree;Acc:XB-GENE-948210]	+	4555696	4611722	XtropNRSE738	TTCAGCACCACGGACAG	4661771	+	50049
GL172956.1	ENSXETG00000022022	snrk	SNF related kinase [Source:Jamboree;Acc:XB-GENE-1005804]	-	860218	905363	XtropNRSE322	TTCAGAGCCACAGACAG	1002172	-	96809
GL172637.1	ENSXETG00000002846	dmrta2	DMRT-like family A2 [Source:Jamboree;Acc:XB-GENE-997963]	-	4779354	4783707	XtropNRSE739	TTTAGCACCATGGAGAG	4717232	+	62105
GL172879.1	ENSXETG00000006708	fam53c	family with sequence similarity 53, member C [Source:Jamboree;Acc:XB-GENE-988933]	-	1209303	1230549	XtropNRSE364	GTTAGCACCTCAGACAG	1191668	+	17618
GL172637.1	ENSXETG00000002841	faf1	Fas (TNFRSF6) associated factor 1 [Source:Jamboree;Acc:XB-GENE-940895]	-	4815926	4925770	XtropNRSE739	TTTAGCACCATGGAGAG	4717232	+	98677
GL172956.1	ENSXETG00000022021	c3orf39	chromosome 3 open reading frame 39 [Source:Jamboree;Acc:XB-GENE-973748]	+	977297	985476	XtropNRSE322	TTCAGAGCCACAGACAG	1002172	-	16696
GL172956.1	ENSXETG00000022020	fam198a	family with sequence similarity 198, member A [Source:Jamboree;Acc:XB-GENE-990752]	-	1018411	1029718	XtropNRSE322	TTCAGAGCCACAGACAG	1002172	-	16222
GL172879.1	ENSXETG00000033144	LOC100487104	oocyte-specific histone RNA stem-loop-binding protein 2-like [Source:EntrezGene;Acc:100487104]	-	1232432	1238124	XtropNRSE364	GTTAGCACCTCAGACAG	1191668	+	40747
GL172956.1	ENSXETG00000022019	NP_001120492.2	pendrin-like anion exchanger [Source:RefSeq peptide;Acc:NP_001120492]	-	1050127	1071245	XtropNRSE322	TTCAGAGCCACAGACAG	1002172	-	47938
GL172879.1	ENSXETG00000006710	cdc25c	cell division cycle 25 homolog C [Source:Jamboree;Acc:XB-GENE-944821]	+	1253954	1275546	XtropNRSE364	GTTAGCACCTCAGACAG	1191668	+	62269
GL173801.1	ENSXETG00000000355	cck	cholecystokinin [Source:Jamboree;Acc:XB-GENE-495439]	-	19943	26464	XtropNRSE75	ATCAGCACCACAGACAG	34952	-	8488
GL173801.1	ENSXETG00000000359	eif1b	eukaryotic translation initiation factor 1B [Source:Jamboree;Acc:XB-GENE-1010215]	-	134905	139214	XtropNRSE75	ATCAGCACCACAGACAG	34952	-	99936
GL173623.1	ENSXETG00000019628	gpr98	G protein-coupled receptor 98 [Source:Jamboree;Acc:XB-GENE-1010012]	-	10851	190939	XtropNRSE92	TTCAGCACCTTGGAGAG	74250	-	intragenic
GL173067.1	ENSXETG00000012373	lrrc7	leucine rich repeat containing 7 [Source:Jamboree;Acc:XB-GENE-956973]	-	65788	175485	XtropNRSE246	GTCAGCACCTAGGACAG	268338	-	92853
GL172834.1	ENSXETG00000012748	hspa12b	heat shock 70kD protein 12B [Source:Jamboree;Acc:XB-GENE-1003961]	-	346045	356587	XtropNRSE405	GTCAGAGCCAGGGAGAG	453491	-	96904
GL172956.1	ENSXETG00000022018	rpl14	ribosomal protein L14 [Source:Jamboree;Acc:XB-GENE-5819035]	-	1084422	1090423	XtropNRSE322	TTCAGAGCCACAGACAG	1002172	-	82233
GL172834.1	ENSXETG00000012750	lyrm2	LYR motif containing 2 [Source:Jamboree;Acc:XB-GENE-5753220]	-	388363	390198	XtropNRSE405	GTCAGAGCCAGGGAGAG	453491	-	63293
GL172834.1	ENSXETG00000012753	XB-GENE-5921670	hypothetical protein LOC100127651 [Source:Jamboree;Acc:XB-GENE-5921670]	+	486811	498751	XtropNRSE405	GTCAGAGCCAGGGAGAG	453491	-	33303
GL172834.1	ENSXETG00000030294	EBF4	early B-cell factor 4 [Source:HGNC Symbol;Acc:29278]	+	545922	602152	XtropNRSE405	GTCAGAGCCAGGGAGAG	453491	-	92414
GL172661.1	ENSXETG00000015713	calm2	calmodulin 2 (phosphorylase kinase, delta) [Source:Jamboree;Acc:XB-GENE-1014640]	+	158963	173721	XtropNRSE669	TTCAGCACCATGGAGAG	86229	-	72717
GL173125.1	ENSXETG00000012519	fam84a	family with sequence similarity 84, member A [Source:Jamboree;Acc:XB-GENE-968953]	+	814411	819942	XtropNRSE221	TTCAGCACCACGGAGAG	753730	+	60664
GL172673.1	ENSXETG00000010244	nova1	neuro-oncological ventral antigen 1 [Source:Jamboree;Acc:XB-GENE-949963]	+	2214436	2261882	XtropNRSE638	TTCAGCACCATGGACAG	2274299	+	12417
GL172666.1	ENSXETG00000033760	lrrtm4	leucine rich repeat transmembrane neuronal 4 [Source:EntrezGene;Acc:100485215]	+	320021	322251	XtropNRSE649	TTCAGCACCACGGACAG	420343	+	98092
GL172666.1	ENSXETG00000004341	kcnip3	Kv channel interacting protein 3, calsenilin [Source:Jamboree;Acc:XB-GENE-982010]	+	951966	991197	XtropNRSE650	TTCAGCACCAAGGACAG	1083461	+	92264
GL172964.1	ENSXETG00000016251	mep1a	meprin A, alpha (PABA peptide hydrolase) [Source:Jamboree;Acc:XB-GENE-921661]	-	279660	300999	XtropNRSE314	TTCAGAACCACGGACAG	355646	+	54647
GL172639.1	ENSXETG00000033089	A9JS03_XENTR	LOC100135115 protein [Source:UniProtKB/TrEMBL;Acc:A9JS03]	-	285876	321387	XtropNRSE733	CTCAGCACCGGGGCCAG	273363	-	12496
GL172843.1	ENSXETG00000001769	hes4	hairy and enhancer of split 4 [Source:Jamboree;Acc:XB-GENE-487830]	-	1143438	1145416	XtropNRSE397	TTCAGCACCCTGGACAG	1160949	-	15533
GL172666.1	ENSXETG00000004339	fahd2a	fumarylacetoacetate hydrolase domain containing 2A [Source:Jamboree;Acc:XB-GENE-964031]	+	1006853	1016379	XtropNRSE650	TTCAGCACCAAGGACAG	1083461	+	67082
GL172964.1	ENSXETG00000004603	pla2g7	phospholipase A2, group VII (platelet-activating factor acetylhydrolase, plasma) [Source:Jamboree;Acc:XB-GENE-940049]	+	318224	348377	XtropNRSE314	TTCAGAACCACGGACAG	355646	+	7269
GL172666.1	ENSXETG00000033567	GPAT2	glycerol-3-phosphate acyltransferase 2, mitochondrial [Source:HGNC Symbol;Acc:27168]	-	1017551	1049713	XtropNRSE650	TTCAGCACCAAGGACAG	1083461	+	33748
GL172639.1	ENSXETG00000006666	ints8	integrator complex subunit 8 [Source:Jamboree;Acc:XB-GENE-980129]	+	322978	344924	XtropNRSE733	CTCAGCACCGGGGCCAG	273363	-	49598
GL172964.1	ENSXETG00000016255	tdrd6	tudor domain containing 6 [Source:Jamboree;Acc:XB-GENE-5969988]	-	371987	377191	XtropNRSE314	TTCAGAACCACGGACAG	355646	+	16324
GL172964.1	ENSXETG00000016256	slc25a27	solute carrier family 25, member 27 [Source:Jamboree;Acc:XB-GENE-1005902]	-	379931	388996	XtropNRSE314	TTCAGAACCACGGACAG	355646	+	24268
GL172666.1	ENSXETG00000004319	stard7	StAR-related lipid transfer (START) domain containing 7 [Source:Jamboree;Acc:XB-GENE-981983]	-	1100620	1110126	XtropNRSE650	TTCAGCACCAAGGACAG	1083461	+	17142
GL172666.1	ENSXETG00000004338	tmem127	transmembrane protein 127 [Source:Jamboree;Acc:XB-GENE-960267]	-	1114252	1117163	XtropNRSE650	TTCAGCACCAAGGACAG	1083461	+	30774
GL172964.1	ENSXETG00000016257	cyp39a1	cytochrome P450, family 39, subfamily A, polypeptide 1 [Source:Jamboree;Acc:XB-GENE-945546]	+	393679	431218	XtropNRSE314	TTCAGAACCACGGACAG	355646	+	38016
GL172639.1	ENSXETG00000006660	ccne2	cyclin E2 [Source:Jamboree;Acc:XB-GENE-923043]	-	345990	351429	XtropNRSE733	CTCAGCACCGGGGCCAG	273363	-	72610
GL172666.1	ENSXETG00000004336	ciao1	cytosolic iron-sulfur protein assembly 1 [Source:Jamboree;Acc:XB-GENE-1010751]	+	1120604	1126509	XtropNRSE650	TTCAGCACCAAGGACAG	1083461	+	37126
GL172964.1	ENSXETG00000016260	rcan2	regulator of calcineurin 2 [Source:Jamboree;Acc:XB-GENE-945556]	+	455418	504138	XtropNRSE314	TTCAGAACCACGGACAG	355646	+	99755
GL172666.1	ENSXETG00000001243	snrnp200	small nuclear ribonucleoprotein 200kDa (U5) [Source:Jamboree;Acc:XB-GENE-981975]	-	1129757	1165031	XtropNRSE650	TTCAGCACCAAGGACAG	1083461	+	46279
GL172639.1	ENSXETG00000006665	tp53inp1	tumor protein p53 inducible nuclear protein 1 [Source:Jamboree;Acc:XB-GENE-959922]	-	370930	373566	XtropNRSE733	CTCAGCACCGGGGCCAG	273363	-	97550
GL172774.1	ENSXETG00000005426	grm3	glutamate receptor, metabotropic 3 [Source:Jamboree;Acc:XB-GENE-977445]	-	1130205	1177419	XtropNRSE475	TTCAGCACCATGGACAG	1207430	+	30011
GL172666.1	ENSXETG00000001245	ncaph	non-SMC condensin I complex, subunit H [Source:Jamboree;Acc:XB-GENE-5738397]	+	1176191	1195323	XtropNRSE650	TTCAGCACCAAGGACAG	1083461	+	92713
GL173216.1	ENSXETG00000011199	crtc1	CREB regulated transcription coactivator 1 [Source:Jamboree;Acc:XB-GENE-5832553]	-	114204	187717	XtropNRSE182	TTCAGCACCCTGGAGAG	247968	+	60251
GL173216.1	ENSXETG00000030062	LOC100494192	kelch-like protein 26-like [Source:EntrezGene;Acc:100494192]	-	228876	232639	XtropNRSE182	TTCAGCACCCTGGAGAG	247968	+	15329
GL173216.1	ENSXETG00000011196	tmem59l	transmembrane protein 59-like [Source:Jamboree;Acc:XB-GENE-958345]	-	251706	280492	XtropNRSE182	TTCAGCACCCTGGAGAG	247968	+	3721
GL172834.1	ENSXETG00000011764	smyd5	SMYD family member 5 [Source:Jamboree;Acc:XB-GENE-988091]	+	972238	1007450	XtropNRSE406	GTCAGCACCATAGAGAG	1077769	-	70319
GL173260.1	ENSXETG00000016861	cbln2	cerebellin 2 precursor [Source:Jamboree;Acc:XB-GENE-5897871]	-	340499	344643	XtropNRSE171	TTCAGAACCACGGAGAG	340133	+	349
GL173260.1	ENSXETG00000016864	neto1	neuropilin (NRP) and tolloid (TLL)-like 1 [Source:Jamboree;Acc:XB-GENE-1013796]	-	389057	451927	XtropNRSE171	TTCAGAACCACGGAGAG	340133	+	48907
GL172834.1	ENSXETG00000033502	NP_001027520.1	hypothetical protein LOC613112 [Source:RefSeq peptide;Acc:NP_001027520]	+	1064538	1070462	XtropNRSE406	GTCAGCACCATAGAGAG	1077769	-	7307
GL172945.1	ENSXETG00000004284	bdnf	brain-derived neurotrophic factor [Source:Jamboree;Acc:XB-GENE-955554]	-	289842	321643	XtropNRSE333	TTCAGCACCTCGGACAG	345343	-	23700
GL172834.1	ENSXETG00000011775	egr4	early growth response 4 [Source:Jamboree;Acc:XB-GENE-988081]	+	1111438	1112733	XtropNRSE406	GTCAGCACCATAGAGAG	1077769	-	33652
GL172834.1	ENSXETG00000011776	fbxo41	F-box protein 41 [Source:Jamboree;Acc:XB-GENE-966908]	+	1125852	1176328	XtropNRSE406	GTCAGCACCATAGAGAG	1077769	-	48066
GL172774.1	ENSXETG00000014232	sema3a	sema domain, immunoglobulin domain (Ig), short basic domain, secreted, (semaphorin) 3A [Source:Jamboree;Acc:XB-GENE-966369]	+	1888489	1967749	XtropNRSE476	TTTAGCACCTTGGAGAG	1867760	-	20712
GL172727.1	ENSXETG00000016414	emid1	EMI domain containing 1 [Source:Jamboree;Acc:XB-GENE-5872275]	+	344394	381630	XtropNRSE541	TTTAGCACCAAGGAGAG	445876	+	64246
GL172774.1	ENSXETG00000031133	sema3e	sema domain, immunoglobulin domain (Ig), short basic domain, secreted, (semaphorin) 3E [Source:EntrezGene;Acc:100494277]	+	2125679	2164186	XtropNRSE477	TTCAGCACCATGGACAG	2202149	-	37963
GL172928.1	ENSXETG00000003016	dstn	destrin (actin depolymerizing factor) [Source:Jamboree;Acc:XB-GENE-489289]	-	559159	574945	XtropNRSE335	CTCAGCACCTCGGCCAG	544522	-	14620
GL172928.1	ENSXETG00000003015	XB-GENE-990109	Putative ortholog of cystatin C precursor , 1 of 1 [Source:Jamboree;Acc:XB-GENE-990109]	-	609951	614137	XtropNRSE335	CTCAGCACCTCGGCCAG	544522	-	65412
GL173292.1	ENSXETG00000022938	isyna1	inositol-3-phosphate synthase 1 [Source:Jamboree;Acc:XB-GENE-969419]	+	22310	31548	XtropNRSE161	TTCAGCACCTTGGACAG	71895	-	40347
GL172727.1	ENSXETG00000024797	rhbdd3	rhomboid domain containing 3 [Source:Jamboree;Acc:XB-GENE-1015161]	-	381637	389040	XtropNRSE541	TTTAGCACCAAGGAGAG	445876	+	56836
GL172928.1	ENSXETG00000032541	NP_001090818.1	transmembrane protein 90B [Source:RefSeq peptide;Acc:NP_001090818]	+	864365	959523	XtropNRSE336	GTTAGAACCATGGACAG	1031762	-	72239
GL172928.1	ENSXETG00000012775	cst7	cystatin F (leukocystatin) [Source:Jamboree;Acc:XB-GENE-945286]	+	1116909	1124953	XtropNRSE336	GTTAGAACCATGGACAG	1031762	-	85130
GL172727.1	ENSXETG00000024796	ewsr1	Ewing sarcoma breakpoint region 1 [Source:Jamboree;Acc:XB-GENE-6258537]	+	389109	408606	XtropNRSE541	TTTAGCACCAAGGAGAG	445876	+	37270
GL173157.1	ENSXETG00000025963	NP_001025685.1	hypothetical protein LOC595077 [Source:RefSeq peptide;Acc:NP_001025685]	-	561124	569154	XtropNRSE204	GTCAGAACCTTGGCCAG	637029	+	67875
GL172667.1	ENSXETG00000019759	MAP7D3	MAP7 domain containing 3 [Source:HGNC Symbol;Acc:25742]	-	1500070	1538055	XtropNRSE645	TTCAGCACCATGGACAG	1602453	-	64398
GL172928.1	ENSXETG00000012773	XB-GENE-955295	Putative ortholog of adipocyte plasma membrane-associated protein (Protein DD16), 1 of 1 [Source:Jamboree;Acc:XB-GENE-955295]	-	1130988	1151895	XtropNRSE336	GTTAGAACCATGGACAG	1031762	-	99209
GL173292.1	ENSXETG00000022940	ssbp4	single stranded DNA binding protein 4 [Source:Jamboree;Acc:XB-GENE-994793]	-	41641	85219	XtropNRSE161	TTCAGCACCTTGGACAG	71895	-	intragenic
GL172774.1	ENSXETG00000014217	PCLO	piccolo (presynaptic cytomatrix protein) [Source:HGNC Symbol;Acc:13406]	+	2218008	2322029	XtropNRSE477	TTCAGCACCATGGACAG	2202149	-	15842
GL172639.1	ENSXETG00000031995	ubr5	ubiquitin protein ligase E3 component n-recognin 5 [Source:EntrezGene;Acc:100490232]	-	1100841	1165602	XtropNRSE734	TTCAGCACCATGGACAG	1250595	+	84993
GL173157.1	ENSXETG00000006299	xepsin	epidermis specific serine protease [Source:Jamboree;Acc:XB-GENE-6492475]	-	586055	591288	XtropNRSE204	GTCAGAACCTTGGCCAG	637029	+	45741
GL172667.1	ENSXETG00000019750	brs3	bombesin-like receptor 3 [Source:Jamboree;Acc:XB-GENE-960289]	+	1634767	1638800	XtropNRSE645	TTCAGCACCATGGACAG	1602453	-	32297
GL172667.1	ENSXETG00000019749	htatsf1	HIV-1 Tat specific factor 1 [Source:Jamboree;Acc:XB-GENE-999463]	+	1651959	1674437	XtropNRSE645	TTCAGCACCATGGACAG	1602453	-	49489
GL173157.1	ENSXETG00000006302	prss29	protease, serine, 29 [Source:Jamboree;Acc:XB-GENE-6453402]	+	604030	611422	XtropNRSE204	GTCAGAACCTTGGCCAG	637029	+	25607
GL173157.1	ENSXETG00000030220	NP_001135692.2	phosphoribosylformylglycinamidine synthase [Source:RefSeq peptide;Acc:NP_001135692]	-	690898	703444	XtropNRSE204	GTCAGAACCTTGGCCAG	637029	+	53852
GL172667.1	ENSXETG00000019748	vgll1	vestigial like 1 [Source:Jamboree;Acc:XB-GENE-982100]	+	1692429	1705807	XtropNRSE645	TTCAGCACCATGGACAG	1602453	-	89959
GL172727.1	ENSXETG00000016415	gas2l1	growth arrest-specific 2 like 1 [Source:Jamboree;Acc:XB-GENE-940187]	+	424576	431991	XtropNRSE541	TTTAGCACCAAGGAGAG	445876	+	13885
GL172727.1	ENSXETG00000016416	rasl10a	RAS-like, family 10, member A [Source:Jamboree;Acc:XB-GENE-493766]	-	440186	445881	XtropNRSE541	TTTAGCACCAAGGAGAG	445876	+	intragenic
GL172727.1	ENSXETG00000016417	ap1b1	adaptor-related protein complex 1, beta 1 subunit [Source:Jamboree;Acc:XB-GENE-984900]	-	450270	471550	XtropNRSE541	TTTAGCACCAAGGAGAG	445876	+	4377
GL172639.1	ENSXETG00000004120	klf10	Kruppel-like factor 10 [Source:Jamboree;Acc:XB-GENE-854761]	-	1189476	1191750	XtropNRSE734	TTCAGCACCATGGACAG	1250595	+	58845
GL172639.1	ENSXETG00000004118	azin1	antizyme inhibitor 1 [Source:Jamboree;Acc:XB-GENE-948396]	-	1229386	1244988	XtropNRSE734	TTCAGCACCATGGACAG	1250595	+	5607
GL172639.1	ENSXETG00000004115	atp6v1c1	ATPase, H+ transporting, lysosomal 42kDa, V1 subunit C1 [Source:Jamboree;Acc:XB-GENE-948409]	+	1333707	1362347	XtropNRSE734	TTCAGCACCATGGACAG	1250595	+	83095
GL173157.1	ENSXETG00000018172	nif3l1	NIF3 NGG1 interacting factor 3-like 1 [Source:Jamboree;Acc:XB-GENE-1016729]	-	707067	712810	XtropNRSE204	GTCAGAACCTTGGCCAG	637029	+	70021
GL173157.1	ENSXETG00000018176	ppil3	peptidylprolyl isomerase (cyclophilin)-like 3 [Source:Jamboree;Acc:XB-GENE-957807]	+	713057	727583	XtropNRSE204	GTCAGAACCTTGGCCAG	637029	+	76011
GL172706.1	ENSXETG00000023005	evi5	ecotropic viral integration site 5 [Source:Jamboree;Acc:XB-GENE-983877]	+	2689019	2761523	XtropNRSE561	TTTAGCACCTAGGCGAG	2799332	-	37809
GL172838.1	ENSXETG00000014342	hsd11b1l	hydroxysteroid (11-beta) dehydrogenase 1-like [Source:Jamboree;Acc:XB-GENE-5851849]	-	689169	696469	XtropNRSE396	TTCAGCACCCTGGACAG	794623	+	98154
GL172838.1	ENSXETG00000030450	sugp2	SURP and G patch domain containing 2 [Source:EntrezGene;Acc:100038112]	-	711331	721459	XtropNRSE396	TTCAGCACCCTGGACAG	794623	+	73164
GL172727.1	ENSXETG00000016418	nefh	neurofilament, heavy polypeptide [Source:Jamboree;Acc:XB-GENE-920068]	+	486052	496753	XtropNRSE541	TTTAGCACCAAGGAGAG	445876	+	40159
GL172838.1	ENSXETG00000014338	armc6	armadillo repeat containing 6 [Source:Jamboree;Acc:XB-GENE-953885]	+	723715	732227	XtropNRSE396	TTCAGCACCCTGGACAG	794623	+	62396
GL172706.1	ENSXETG00000023006	gfi1	growth factor independent 1 transcription repressor [Source:Jamboree;Acc:XB-GENE-960553]	+	2803063	2813181	XtropNRSE561	TTTAGCACCTAGGCGAG	2799332	-	3714
GL172727.1	ENSXETG00000016419	thoc5	THO complex 5 [Source:Jamboree;Acc:XB-GENE-1015168]	-	503549	520171	XtropNRSE541	TTTAGCACCAAGGAGAG	445876	+	57656
GL172694.1	ENSXETG00000011594	nr2f1	nuclear receptor subfamily 2, group F, member 1 [Source:Jamboree;Acc:XB-GENE-480018]	+	520374	530232	XtropNRSE580	TTCAGAACCGCAGCCAG	558590	+	28358
GL172706.1	ENSXETG00000023007	rpap2	RNA polymerase II associated protein 2 [Source:Jamboree;Acc:XB-GENE-6258550]	-	2878065	2893333	XtropNRSE561	TTTAGCACCTAGGCGAG	2799332	-	78716
GL172694.1	ENSXETG00000011592	fam172a	family with sequence similarity 172, member A [Source:Jamboree;Acc:XB-GENE-942392]	-	563729	816306	XtropNRSE580	TTCAGAACCGCAGCCAG	558590	+	5122
GL172838.1	ENSXETG00000014336	slc25a42	solute carrier family 25, member 42 [Source:Jamboree;Acc:XB-GENE-5933592]	+	741127	751106	XtropNRSE396	TTCAGCACCCTGGACAG	794623	+	43517
GL172706.1	ENSXETG00000023009	glmn	glomulin, FKBP associated protein [Source:Jamboree;Acc:XB-GENE-965006]	+	2897578	2923348	XtropNRSE561	TTTAGCACCTAGGCGAG	2799332	-	98229
GL172838.1	ENSXETG00000014335	tmem161a	transmembrane protein 161A [Source:Jamboree;Acc:XB-GENE-1004051]	-	755969	769362	XtropNRSE396	TTCAGCACCCTGGACAG	794623	+	25261
GL172694.1	ENSXETG00000013380	mctp1	multiple C2 domains, transmembrane 1 [Source:Jamboree;Acc:XB-GENE-5812768]	-	1059691	1321503	XtropNRSE581	CTCAGCACCAAGGACAG	1385587	-	64084
GL172727.1	ENSXETG00000016420	nipsnap1	nipsnap homolog 1 [Source:Jamboree;Acc:XB-GENE-984936]	-	524725	537640	XtropNRSE541	TTTAGCACCAAGGAGAG	445876	+	78832
GL172694.1	ENSXETG00000013373	fam81b	family with sequence similarity 81, member B [Source:Jamboree;Acc:XB-GENE-6042474]	+	1403885	1420448	XtropNRSE581	CTCAGCACCAAGGACAG	1385587	-	18281
GL172694.1	ENSXETG00000013370	ttc37	tetratricopeptide repeat domain 37 [Source:Jamboree;Acc:XB-GENE-5929177]	-	1425024	1471292	XtropNRSE581	CTCAGCACCAAGGACAG	1385587	-	39420
GL172694.1	ENSXETG00000013367	arsk	arylsulfatase family, member K [Source:Jamboree;Acc:XB-GENE-1000369]	+	1480438	1492193	XtropNRSE581	CTCAGCACCAAGGACAG	1385587	-	94834
GL172811.1	ENSXETG00000006551	melk	maternal embryonic leucine zipper kinase [Source:Jamboree;Acc:XB-GENE-987654]	+	1529883	1545279	XtropNRSE421	TTCAGCACCTTGGAGAG	1607815	+	62536
GL172652.1	ENSXETG00000016965	maml3	mastermind-like 3 [Source:Jamboree;Acc:XB-GENE-5871020]	+	1433622	1500261	XtropNRSE699	CTCAGCACCTTGGACAG	1422819	+	10786
GL172811.1	ENSXETG00000006547	pax5	paired box 5 [Source:Jamboree;Acc:XB-GENE-479876]	-	1630926	1739213	XtropNRSE421	TTCAGCACCTTGGAGAG	1607815	+	23094
GL172652.1	ENSXETG00000016939	setd7	SET domain containing (lysine methyltransferase) 7 [Source:Jamboree;Acc:XB-GENE-949196]	+	1542930	1558998	XtropNRSE700	CTTAGCGCCGAAGACAG	1648956	-	89958
GL172652.1	ENSXETG00000024517	XB-GENE-5734925	hypothetical protein LOC733556 [Source:Jamboree;Acc:XB-GENE-5734925]	+	1562476	1572730	XtropNRSE700	CTTAGCGCCGAAGACAG	1648956	-	76226
GL172652.1	ENSXETG00000016920	rab33b	RAB33B, member RAS oncogene family [Source:Jamboree;Acc:XB-GENE-491301]	-	1584643	1589634	XtropNRSE700	CTTAGCGCCGAAGACAG	1648956	-	59322
GL172652.1	ENSXETG00000016901	XB-GENE-5866418	hypothetical protein LOC100145011 [Source:Jamboree;Acc:XB-GENE-5866418]	+	1597382	1611777	XtropNRSE700	CTTAGCGCCGAAGACAG	1648956	-	37179
GL172652.1	ENSXETG00000016900	naa15	N(alpha)-acetyltransferase 15, NatA auxiliary subunit [Source:Jamboree;Acc:XB-GENE-960101]	-	1616961	1638592	XtropNRSE700	CTTAGCGCCGAAGACAG	1648956	-	10364
GL172718.1	ENSXETG00000001017	slc35c1	solute carrier family 35, member C1 [Source:Jamboree;Acc:XB-GENE-984504]	+	1985920	1989666	XtropNRSE543	CTCAGCGCCTGAGAGAG	2059398	-	69732
GL172718.1	ENSXETG00000001023	cry2	cryptochrome 2 (photolyase-like) [Source:Jamboree;Acc:XB-GENE-984563]	+	2001642	2014346	XtropNRSE543	CTCAGCGCCTGAGAGAG	2059398	-	45052
GL173063.1	ENSXETG00000020378	mef2d	myocyte enhancer factor 2D [Source:Jamboree;Acc:XB-GENE-483879]	-	212434	248132	XtropNRSE254	TTCAGCACCCTGGACAG	198659	+	13758
GL172718.1	ENSXETG00000001025	mapk8ip1	mitogen-activated protein kinase 8 interacting protein 1 [Source:Jamboree;Acc:XB-GENE-478437]	+	2047909	2062588	XtropNRSE543	CTCAGCGCCTGAGAGAG	2059398	-	intragenic
GL172652.1	ENSXETG00000031514	A8WH29_XENTR	LOC100127759 protein [Source:UniProtKB/TrEMBL;Acc:A8WH29]	+	1638879	1645287	XtropNRSE700	CTTAGCGCCGAAGACAG	1648956	-	3669
GL172652.1	ENSXETG00000016899	ccrn4l	CCR4 carbon catabolite repression 4-like [Source:Jamboree;Acc:XB-GENE-1014542]	+	1648825	1662582	XtropNRSE700	CTTAGCGCCGAAGACAG	1648956	-	intragenic
GL172718.1	ENSXETG00000001027	pex16	peroxisomal biogenesis factor 16 [Source:Jamboree;Acc:XB-GENE-1011467]	-	2066092	2073429	XtropNRSE543	CTCAGCGCCTGAGAGAG	2059398	-	6677
GL172652.1	ENSXETG00000016896	elf2	E74-like factor 2 (ets domain transcription factor) [Source:Jamboree;Acc:XB-GENE-853311]	-	1670431	1706160	XtropNRSE700	CTTAGCGCCGAAGACAG	1648956	-	21458
GL172675.1	ENSXETG00000010071	ccdc84	coiled-coil domain containing 84 [Source:Jamboree;Acc:XB-GENE-923273]	+	157949	174576	XtropNRSE626	ATCAGCACCGAGGAGAG	220277	-	45701
GL172718.1	ENSXETG00000001028	gyltl1b	glycosyltransferase-like 1B [Source:Jamboree;Acc:XB-GENE-5871953]	+	2092418	2099897	XtropNRSE543	CTCAGCGCCTGAGAGAG	2059398	-	33003
GL172675.1	ENSXETG00000026415	rps25	ribosomal protein S25 [Source:Jamboree;Acc:XB-GENE-921807]	-	184887	188861	XtropNRSE626	ATCAGCACCGAGGAGAG	220277	-	31416
GL172675.1	ENSXETG00000010072	trappc4	trafficking protein particle complex 4 [Source:Jamboree;Acc:XB-GENE-922036]	+	189389	198119	XtropNRSE626	ATCAGCACCGAGGAGAG	220277	-	22158
GL172718.1	ENSXETG00000001031	phf21a	PHD finger protein 21A [Source:Jamboree;Acc:XB-GENE-6032673]	-	2104963	2122096	XtropNRSE543	CTCAGCGCCTGAGAGAG	2059398	-	45548
GL172675.1	ENSXETG00000010075	hyou1	hypoxia up-regulated 1 [Source:Jamboree;Acc:XB-GENE-921821]	+	215765	244165	XtropNRSE626	ATCAGCACCGAGGAGAG	220277	-	intragenic
GL172666.1	ENSXETG00000019001	npc1l1	NPC1 (Niemann-Pick disease, type C1, gene)-like 1 [Source:Jamboree;Acc:XB-GENE-964011]	+	2469147	2486471	XtropNRSE651	GTCAGAGCCACAGACAG	2578670	+	92199
GL172652.1	ENSXETG00000003663	pcdh10	protocadherin 10 [Source:Jamboree;Acc:XB-GENE-5866461]	-	3502424	3519800	XtropNRSE703	GTCAGCACCACGGACAG	3521212	+	1412
GL172675.1	ENSXETG00000010084	vps11	vacuolar protein sorting 11 homolog [Source:Jamboree;Acc:XB-GENE-922526]	+	295970	317415	XtropNRSE626	ATCAGCACCGAGGAGAG	220277	-	75676
GL172666.1	ENSXETG00000019002	ykt6	YKT6 v-SNARE homolog [Source:Jamboree;Acc:XB-GENE-949728]	-	2512789	2519471	XtropNRSE651	GTCAGAGCCACAGACAG	2578670	+	59199
GL172666.1	ENSXETG00000019003	gck	glucokinase (hexokinase 4) [Source:Jamboree;Acc:XB-GENE-981992]	+	2537509	2548106	XtropNRSE651	GTCAGAGCCACAGACAG	2578670	+	30564
GL172727.1	ENSXETG00000016152	p2rx2	purinergic receptor P2X, ligand-gated ion channel, 2 [Source:Jamboree;Acc:XB-GENE-6043718]	-	1186370	1201464	XtropNRSE542	GTCAGAACCAGGGAGAG	1283729	-	82265
GL172666.1	ENSXETG00000019004	myl7	myosin, light chain 7, regulatory [Source:Jamboree;Acc:XB-GENE-964041]	+	2551823	2559524	XtropNRSE651	GTCAGAGCCACAGACAG	2578670	+	19146
GL172727.1	ENSXETG00000016153	pla2g3	phospholipase A2, group III [Source:Jamboree;Acc:XB-GENE-6086963]	+	1212433	1216648	XtropNRSE542	GTCAGAACCAGGGAGAG	1283729	-	67081
GL172727.1	ENSXETG00000016154	inpp5j	inositol polyphosphate-5-phosphatase J [Source:Jamboree;Acc:XB-GENE-984978]	-	1221685	1234988	XtropNRSE542	GTCAGAACCAGGGAGAG	1283729	-	48741
GL172727.1	ENSXETG00000031234	A4IGJ3_XENTR	LOC100037864 protein [Source:UniProtKB/TrEMBL;Acc:A4IGJ3]	+	1249627	1250022	XtropNRSE542	GTCAGAACCAGGGAGAG	1283729	-	33707
GL172727.1	ENSXETG00000016155	smtn	smoothelin [Source:Jamboree;Acc:XB-GENE-951898]	-	1256487	1332904	XtropNRSE542	GTCAGAACCAGGGAGAG	1283729	-	intragenic
GL172637.1	ENSXETG00000009195	tnr	tenascin R (restrictin, janusin) [Source:Jamboree;Acc:XB-GENE-948286]	-	7078285	7258286	XtropNRSE740	GTTAGAACCTGGGACAG	7119024	-	intragenic
GL172637.1	ENSXETG00000009195	tnr	tenascin R (restrictin, janusin) [Source:Jamboree;Acc:XB-GENE-948286]	-	7078285	7258286	XtropNRSE741	TTCAGCACCTTGGACAG	7258006	-	intragenic
GL172666.1	ENSXETG00000019007	pold2	polymerase (DNA directed), delta 2, regulatory subunit 50kDa [Source:Jamboree;Acc:XB-GENE-999387]	+	2582171	2591869	XtropNRSE651	GTCAGAGCCACAGACAG	2578670	+	3484
GL172666.1	ENSXETG00000032698	AEBP1	AE binding protein 1 [Source:HGNC Symbol;Acc:303]	-	2592785	2625490	XtropNRSE651	GTCAGAGCCACAGACAG	2578670	+	14098
GL172727.1	ENSXETG00000016156	morc2	MORC family CW-type zinc finger 2 [Source:Jamboree;Acc:XB-GENE-1001685]	+	1368485	1419521	XtropNRSE542	GTCAGAACCAGGGAGAG	1283729	-	84739
GL172666.1	ENSXETG00000019012	elmod3	ELMO/CED-12 domain containing 3 [Source:Jamboree;Acc:XB-GENE-999400]	-	2650988	2659654	XtropNRSE651	GTCAGAGCCACAGACAG	2578670	+	72301
GL172666.1	ENSXETG00000019013	dbnl	drebrin-like [Source:Jamboree;Acc:XB-GENE-494566]	-	2662558	2676804	XtropNRSE651	GTCAGAGCCACAGACAG	2578670	+	83871
GL172647.1	ENSXETG00000024209	chchd3	coiled-coil-helix-coiled-coil-helix domain containing 3 [Source:Jamboree;Acc:XB-GENE-1014488]	+	2031500	2090814	XtropNRSE714	GTCAGCACCCTGGACAG	2128909	-	38095
GL172647.1	ENSXETG00000011446	plxna4	plexin A4 [Source:Jamboree;Acc:XB-GENE-856502]	+	2297776	2649961	XtropNRSE715	GTCAGCACCATGGACAG	2461834	-	intragenic
GL172637.1	ENSXETG00000009192	rfwd2	ring finger and WD repeat domain 2 [Source:Jamboree;Acc:XB-GENE-1014311]	-	7323297	7424633	XtropNRSE741	TTCAGCACCTTGGACAG	7258006	-	65274
GL172637.1	ENSXETG00000009192	rfwd2	ring finger and WD repeat domain 2 [Source:Jamboree;Acc:XB-GENE-1014311]	-	7323297	7424633	XtropNRSE742	TTTAGCACCCTGGACAG	7464111	-	39478
GL172637.1	ENSXETG00000009187	pappa2	pappalysin 2 [Source:Jamboree;Acc:XB-GENE-980009]	+	7506773	7546711	XtropNRSE742	TTTAGCACCCTGGACAG	7464111	-	42645
GL172675.1	ENSXETG00000034242	NP_001116266.1	FXYD domain containing ion transport regulator 2 [Source:RefSeq peptide;Acc:NP_001116266]	+	836567	841954	XtropNRSE627	TTCAGCACCATGGAGAG	935670	-	93716
GL172675.1	ENSXETG00000003741	dscaml1	Down syndrome cell adhesion molecule like 1 [Source:Jamboree;Acc:XB-GENE-922538]	+	891700	1006316	XtropNRSE627	TTCAGCACCATGGAGAG	935670	-	intragenic
GL172675.1	ENSXETG00000003742	CEP164	centrosomal protein 164kDa [Source:HGNC Symbol;Acc:29182]	-	1034840	1079494	XtropNRSE627	TTCAGCACCATGGAGAG	935670	-	99153
GL172647.1	ENSXETG00000018149	gdi1	GDP dissociation inhibitor 1 [Source:Jamboree;Acc:XB-GENE-980621]	-	3443128	3462341	XtropNRSE716	CTCAGCACCGAAGCCAG	3525731	-	63390
GL172647.1	ENSXETG00000018147	ankrd16	ankyrin repeat domain 16 [Source:Jamboree;Acc:XB-GENE-948898]	-	3466981	3478934	XtropNRSE716	CTCAGCACCGAAGCCAG	3525731	-	46797
GL172647.1	ENSXETG00000018125	fbxo18	F-box protein, helicase, 18 [Source:Jamboree;Acc:XB-GENE-980595]	+	3490456	3530528	XtropNRSE716	CTCAGCACCGAAGCCAG	3525731	-	intragenic
GL172647.1	ENSXETG00000018123	rbm17	RNA binding motif protein 17 [Source:Jamboree;Acc:XB-GENE-493588]	+	3603046	3623238	XtropNRSE716	CTCAGCACCGAAGCCAG	3525731	-	77298
GL172647.1	ENSXETG00000021992	celf2	CUGBP, Elav-like family member 2 [Source:Jamboree;Acc:XB-GENE-963640]	+	4994436	5231748	XtropNRSE717	ATTAGCACCATAGACAG	5309880	+	78132
GL172666.1	ENSXETG00000030278	E2ICM2_XENTR	Metalloproteinase ADAM28a [Source:UniProtKB/TrEMBL;Acc:E2ICM2]	-	3536235	3566638	XtropNRSE652	CTCAGCACCAAGGACAG	3657057	+	90419
GL172647.1	ENSXETG00000030976	USP6NL	USP6 N-terminal like [Source:HGNC Symbol;Acc:16858]	-	5318878	5368074	XtropNRSE717	ATTAGCACCATAGACAG	5309880	+	8981
GL172666.1	ENSXETG00000010128	nefm	neurofilament, medium polypeptide [Source:Jamboree;Acc:XB-GENE-6457034]	+	3626176	3631831	XtropNRSE652	CTCAGCACCAAGGACAG	3657057	+	25226
GL172666.1	ENSXETG00000010142	nefl	neurofilament, light polypeptide [Source:Jamboree;Acc:XB-GENE-492106]	-	3652673	3656969	XtropNRSE652	CTCAGCACCAAGGACAG	3657057	+	88
GL172666.1	ENSXETG00000031383	DOCK5	dedicator of cytokinesis 5 [Source:HGNC Symbol;Acc:23476]	+	3682704	3728773	XtropNRSE652	CTCAGCACCAAGGACAG	3657057	+	25630
GL172666.1	ENSXETG00000010147	gnrh1	gonadotropin-releasing hormone 1 (luteinizing-releasing hormone) [Source:Jamboree;Acc:XB-GENE-960286]	-	3732071	3734336	XtropNRSE652	CTCAGCACCAAGGACAG	3657057	+	74997
GL172666.1	ENSXETG00000034350	NP_001120488.1	potassium channel tetramerisation domain containing 9 [Source:RefSeq peptide;Acc:NP_001120488]	-	3737054	3745741	XtropNRSE652	CTCAGCACCAAGGACAG	3657057	+	79980
GL172666.1	ENSXETG00000033409	LOC100498571	hypothetical protein LOC100498571 [Source:EntrezGene;Acc:100498571]	+	3750958	3770716	XtropNRSE652	CTCAGCACCAAGGACAG	3657057	+	93884
GL172648.1	ENSXETG00000030888	NP_001096453.1	septin 5 [Source:RefSeq peptide;Acc:NP_001096453]	-	3040135	3076404	XtropNRSE713	GTCAGAACCTAGGCCAG	3127279	+	50875
GL172648.1	ENSXETG00000018605	SEP2A_XENTR	Septin-2A [Source:UniProtKB/Swiss-Prot;Acc:Q5BKN4]	-	3106987	3154994	XtropNRSE713	GTCAGAACCTAGGCCAG	3127279	+	50875
GL172648.1	ENSXETG00000018605	SEP2A_XENTR	Septin-2A [Source:UniProtKB/Swiss-Prot;Acc:Q5BKN4]	-	3106987	3154994	XtropNRSE713	GTCAGAACCTAGGCCAG	3127279	+	intragenic
GL172648.1	ENSXETG00000018602	cdc45	cell division cycle 45 homolog (S. cerevisiae) [Source:Jamboree;Acc:XB-GENE-976058]	-	3212080	3228415	XtropNRSE713	GTCAGAACCTAGGCCAG	3127279	+	84784
GL172666.1	ENSXETG00000025811	adra2b	adrenergic, alpha-2B-, receptor [Source:Jamboree;Acc:XB-GENE-999343]	-	1081337	1082626	XtropNRSE650	TTCAGCACCAAGGACAG	1083461	+	835
GL172666.1	ENSXETG00000001244	nup133	nucleoporin 133kDa [Source:Jamboree;Acc:XB-GENE-999348]	+	1169088	1172516	XtropNRSE650	TTCAGCACCAAGGACAG	1083461	+	85610
GL172791.1	ENSXETG00000003191	cdk5r1	cyclin-dependent kinase 5, regulatory subunit 1 (p35) [Source:Jamboree;Acc:XB-GENE-1032903]	+	1563864	1564742	XtropNRSE444	ATCAGAGCCTTGGAGAG	1651037	-	86295
GL172646.1	ENSXETG00000004584	gpr12	G protein-coupled receptor 12 [Source:Jamboree;Acc:XB-GENE-5793163]	-	3798932	3799954	XtropNRSE719	TTCAGCACCTCGGAGAG	3774420	+	24495
GL172658.1	ENSXETG00000012979	mesdc1	mesoderm development candidate 1 [Source:Jamboree;Acc:XB-GENE-963885]	+	2583243	2584501	XtropNRSE673	CTCAGCGCCTGAGACAG	2584342	-	intragenic
GL172658.1	ENSXETG00000012979	mesdc1	mesoderm development candidate 1 [Source:Jamboree;Acc:XB-GENE-963885]	+	2583243	2584501	XtropNRSE674	TTCAGCACCTTGGACAG	2681589	-	97088
GL172802.1	ENSXETG00000030643	LOC100495589	transmembrane protein 121-like [Source:EntrezGene;Acc:100495589]	+	788037	788975	XtropNRSE430	GTTAGCACCTAAGACAG	799180	+	10205
GL172660.1	ENSXETG00000008490	kcna1	potassium voltage-gated channel, shaker-related subfamily, member 1 (episodic ataxia with myokymia) [Source:Jamboree;Acc:XB-GENE-1010662]	-	3585736	3587205	XtropNRSE671	TTCAGCACCTTGGACAG	3516343	+	69376
GL173518.1	ENSXETG00000025439	LOC100489226	olfactory receptor 484-like [Source:EntrezGene;Acc:100489226]	-	25307	26251	XtropNRSE105	CTCAGCACCGCAGACAG	118579	+	92328
GL173518.1	ENSXETG00000025437	LOC100489382	olfactory receptor 226-like [Source:EntrezGene;Acc:100489382]	-	45573	46523	XtropNRSE105	CTCAGCACCGCAGACAG	118579	+	72056
GL173518.1	ENSXETG00000032867	LOC100489542	olfactory receptor 1019-like [Source:EntrezGene;Acc:100489542]	-	139163	140092	XtropNRSE105	CTCAGCACCGCAGACAG	118579	+	20567
GL173518.1	ENSXETG00000021017	LOC100489871	olfactory receptor 13A1-like [Source:EntrezGene;Acc:100489871]	+	158025	158945	XtropNRSE105	CTCAGCACCGCAGACAG	118579	+	39429
GL173518.1	ENSXETG00000021014	LOC100490738	olfactory receptor 11A1-like [Source:EntrezGene;Acc:100490738]	+	213823	214788	XtropNRSE105	CTCAGCACCGCAGACAG	118579	+	95227
GL174126.1	ENSXETG00000030711	LOC100487757	olfactory receptor 56A1-like [Source:EntrezGene;Acc:100487757]	-	22510	23439	XtropNRSE64	TTCAGCACCACGGACAG	55725	-	32286
GL173034.1	ENSXETG00000027088	fut4	fucosyltransferase 4 (alpha (1,3) fucosyltransferase, myeloid-specific) [Source:Jamboree;Acc:XB-GENE-5772160]	+	551020	552069	XtropNRSE273	TTCAGCACCCTGGACAG	564947	+	12878
GL173034.1	ENSXETG00000027089	fut3	fucosyltransferase 3 (galactoside 3(4)-L-fucosyltransferase, Lewis blood group) [Source:Jamboree;Acc:XB-GENE-5889327]	+	622704	623974	XtropNRSE273	TTCAGCACCCTGGACAG	564947	+	57740
GL172859.1	ENSXETG00000026794	rlf	rearranged L-myc fusion [Source:Jamboree;Acc:XB-GENE-977946]	+	448747	453021	XtropNRSE381	TTCAGCACCATGGAGAG	375317	-	73413
GL172680.1	ENSXETG00000016179	h2afj	H2A histone family, member J [Source:Jamboree;Acc:XB-GENE-5838625]	+	2400757	2401137	XtropNRSE617	CTTAGCACCTAAGCCAG	2378188	-	22552
GL172680.1	ENSXETG00000024745	h1fx	H1 histone family, member X [Source:Jamboree;Acc:XB-GENE-5928644]	-	2410016	2410654	XtropNRSE617	CTTAGCACCTAAGCCAG	2378188	-	31811
GL173208.1	ENSXETG00000000483	or52d1	olfactory receptor, family 52, subfamily D, member 1 [Source:Jamboree;Acc:XB-GENE-6046168]	+	716906	717859	XtropNRSE190	ATCAGCACCATGGACAG	643705	-	73184
GL173208.1	ENSXETG00000000483	or52d1	olfactory receptor, family 52, subfamily D, member 1 [Source:Jamboree;Acc:XB-GENE-6046168]	+	716906	717859	XtropNRSE191	ATCAGCACCGTGGAGAG	643784	-	73105
GL173285.1	ENSXETG00000033964	LOC100491464	immediate early response gene 2 protein-like [Source:EntrezGene;Acc:100491464]	-	485743	486204	XtropNRSE163	GTCAGCACCAGGGACAG	561176	+	74972
GL172648.1	ENSXETG00000018604	cldn5	claudin 5 (transmembrane protein deleted in velocardiofacial syndrome) [Source:Jamboree;Acc:XB-GENE-976044]	+	3172653	3175211	XtropNRSE713	GTCAGAACCTAGGCCAG	3127279	+	45357
GL172784.1	ENSXETG00000012841	mc3r	melanocortin 3 receptor [Source:Jamboree;Acc:XB-GENE-986713]	-	742476	743432	XtropNRSE454	TTCAGCACCACGGACAG	707567	+	34892
GL172749.1	ENSXETG00000033944	LOC100491494	hypothetical protein LOC100491494 [Source:EntrezGene;Acc:100491494]	+	484760	485947	XtropNRSE509	TTCAGCACCATGGAGAG	550725	+	64778
GL172969.1	ENSXETG00000010686	sepn1	selenoprotein N, 1 [Source:Jamboree;Acc:XB-GENE-6456840]	+	830401	831711	XtropNRSE315	TTCAGCACCACGGACAG	782951	+	47433
GL173361.1	ENSXETG00000025318	gpr25	G protein-coupled receptor 25 [Source:Jamboree;Acc:XB-GENE-923376]	-	100250	101329	XtropNRSE144	TTCAGAACCCCGGACAG	7769	-	92464
GL172649.1	ENSXETG00000021181	pcdh9	protocadherin 9 [Source:Jamboree;Acc:XB-GENE-980876]	+	3728172	3731270	XtropNRSE710	TTCAGCACCACGGACAG	3724419	+	3736
GL172716.1	ENSXETG00000017124	mab21l1	mab-21-like 1 [Source:Jamboree;Acc:XB-GENE-1001177]	+	330871	332693	XtropNRSE545	CTCAGCACCTTGGACAG	382484	+	49791
GL172757.1	ENSXETG00000033363	KCND2	potassium voltage-gated channel, Shal-related subfamily, member 2 [Source:HGNC Symbol;Acc:6238]	+	1505124	1506239	XtropNRSE502	TTCAGCACCACGGAGAG	1504885	-	222
GL172723.1	ENSXETG00000014812	htr1a	5-hydroxytryptamine (serotonin) receptor 1A [Source:Jamboree;Acc:XB-GENE-984750]	+	2089470	2090636	XtropNRSE536	TTCAGCACCCCGGACAG	2088579	-	874
GL173439.1	ENSXETG00000002554	rxfp3	relaxin/insulin-like family peptide receptor 3 [Source:Jamboree;Acc:XB-GENE-478939]	+	127105	128334	XtropNRSE122	ATCAGCACCTTGGAGAG	126638	+	450
GL172903.1	ENSXETG00000023803	hic1	hypermethylated in cancer 1 [Source:Jamboree;Acc:XB-GENE-989486]	+	1024998	1026926	XtropNRSE349	TTCAGCACCTTGGACAG	968298	+	56683
GL172903.1	ENSXETG00000023803	hic1	hypermethylated in cancer 1 [Source:Jamboree;Acc:XB-GENE-989486]	+	1024998	1026926	XtropNRSE350	TTCAGAACCCTGGCCAG	1002660	+	22321
GL173273.1	ENSXETG00000030233	LOC100485597	corticoliberin-like [Source:EntrezGene;Acc:100485454]	-	555147	555653	XtropNRSE165	TTCAGCACCACGGAGAG	562637	+	6984
GL173273.1	ENSXETG00000031662	LOC100485454	corticoliberin-like [Source:EntrezGene;Acc:100485454]	+	562823	563329	XtropNRSE165	TTCAGCACCACGGAGAG	562637	+	169
GL173175.1	ENSXETG00000008031	or4e2	olfactory receptor, family 4, subfamily E, member 2 [Source:Jamboree;Acc:XB-GENE-993800]	-	285217	286149	XtropNRSE195	TTTAGCACCATGGAGAG	361543	-	75394
GL173175.1	ENSXETG00000008029	or4q3	olfactory receptor, family 4, subfamily Q, member 3 [Source:Jamboree;Acc:XB-GENE-6052195]	+	297263	298198	XtropNRSE195	TTTAGCACCATGGAGAG	361543	-	63345
GL173175.1	ENSXETG00000032609	LOC100485643	olfactory receptor 4E2-like [Source:EntrezGene;Acc:100485643]	+	311189	312112	XtropNRSE195	TTTAGCACCATGGAGAG	361543	-	49431
GL173618.1	ENSXETG00000030182	LOC100495609	olfactory receptor 52A1-like [Source:EntrezGene;Acc:100495609]	-	134743	135672	XtropNRSE93	CTCAGAACCTCAGCCAG	183130	+	47458
GL173693.1	ENSXETG00000007950	LOC100486157	ankyrin repeat domain-containing protein 9-like [Source:EntrezGene;Acc:100486157]	-	126015	126863	XtropNRSE90	TTCAGCACCTTGGACAG	48244	+	77754
GL173431.1	ENSXETG00000030348	LOC100493845	G-protein coupled receptor 12-like [Source:EntrezGene;Acc:100493845]	-	127682	128662	XtropNRSE124	TTCAGCACCACGGACAG	143835	+	15173
GL173085.1	ENSXETG00000034292	LOC100490614	interferon-inducible GTPase 5-like [Source:EntrezGene;Acc:100490614]	+	475222	476334	XtropNRSE239	CTCAGCACCCTGGCCAG	465317	+	9888
GL172931.1	ENSXETG00000025487	rpp25	ribonuclease P/MRP 25kDa subunit [Source:Jamboree;Acc:XB-GENE-990186]	+	1121060	1121578	XtropNRSE332	TTCAGCACCAGAGAGAG	1115695	+	5348
GL173223.1	ENSXETG00000002872	ascl2	achaete-scute complex homolog 2 [Source:Jamboree;Acc:XB-GENE-6458615]	-	260955	261455	XtropNRSE178	TTCAGCACCACAGACAG	315512	+	54057
GL173223.1	ENSXETG00000026031	kcnc3	potassium voltage-gated channel, Shaw-related subfamily, member 3 [Source:Jamboree;Acc:XB-GENE-958408]	+	680121	680684	XtropNRSE179	TTCAGCACCATGGACAG	601930	-	78174
GL172728.1	ENSXETG00000027011	s1pr2	sphingosine-1-phosphate receptor 2 [Source:Jamboree;Acc:XB-GENE-6037489]	+	342449	343498	XtropNRSE528	CTTAGAGCCAAGGCCAG	267705	+	74727
GL172834.1	ENSXETG00000012752	LOC100489054	probable G-protein coupled receptor 151-like [Source:EntrezGene;Acc:100489054]	+	437643	438851	XtropNRSE405	GTCAGAGCCAGGGAGAG	453491	-	14640
GL172671.1	ENSXETG00000008590	mid1ip1	MID1 interacting protein 1 (gastrulation specific G12 homolog) [Source:Jamboree;Acc:XB-GENE-976463]	-	2132091	2132549	XtropNRSE641	ATCAGCACCCTGGACAG	2150538	+	17989
GL172671.1	ENSXETG00000008590	mid1ip1	MID1 interacting protein 1 (gastrulation specific G12 homolog) [Source:Jamboree;Acc:XB-GENE-976463]	-	2132091	2132549	XtropNRSE642	GTCAGAACCACAGCGAG	2213260	+	80711
GL173382.1	ENSXETG00000033540	NP_001106563.1	syncollin [Source:RefSeq peptide;Acc:NP_001106563]	+	150978	151493	XtropNRSE139	TTCAGCACCAGGGACAG	222616	+	71123
GL173382.1	ENSXETG00000033540	NP_001106563.1	syncollin [Source:RefSeq peptide;Acc:NP_001106563]	+	150978	151493	XtropNRSE140	TTCAGCACCAGGGACAG	243584	+	92091
GL172657.1	ENSXETG00000033401	LOC100493371	inositol 1,4,5-triphosphate receptor-interacting protein-like 2-like [Source:EntrezGene;Acc:100493371]	+	1250469	1251935	XtropNRSE677	TTCAGCACCTCAGACAG	1198276	-	52176
GL172814.1	ENSXETG00000012229	uts2r	urotensin 2 receptor [Source:Jamboree;Acc:XB-GENE-987755]	+	827150	828280	XtropNRSE423	TTCAGCACCAAAGCCAG	861427	-	33147
GL172814.1	ENSXETG00000030401	LOC100486089	urotensin-2 receptor-like [Source:EntrezGene;Acc:100486089]	+	918706	919764	XtropNRSE423	TTCAGCACCAAAGCCAG	861427	-	57262
GL172825.1	ENSXETG00000005660	fam110b	family with sequence similarity 110, member B [Source:Jamboree;Acc:XB-GENE-961184]	+	134948	136060	XtropNRSE411	ATCAGAGCCTTAGAGAG	100368	+	34563
GL172881.1	ENSXETG00000026292	sox2	SRY (sex determining region Y)-box 2 [Source:Jamboree;Acc:XB-GENE-484553]	-	1125605	1126540	XtropNRSE360	TTCAGAACCATGGACAG	1149714	+	23174
GL172980.1	ENSXETG00000022689	sox14	SRY (sex determining region Y)-box 14 [Source:Jamboree;Acc:XB-GENE-485370]	-	305050	305769	XtropNRSE306	TTCAGCACCACAGACAG	337278	+	31509
GL173317.1	ENSXETG00000005380	cnr1	cannabinoid receptor 1 (brain) [Source:Jamboree;Acc:XB-GENE-962201]	-	99972	101342	XtropNRSE155	TTCAGCACCCTGGACAG	139214	-	37872
GL173243.1	ENSXETG00000005318	LOC100486753	syncollin-like [Source:EntrezGene;Acc:100486753]	-	239098	239499	XtropNRSE174	TTCAGCACCACAGACAG	262108	+	22609
GL172691.1	ENSXETG00000008253	foxl2	forkhead box L2 [Source:Jamboree;Acc:XB-GENE-486612]	+	1279118	1280029	XtropNRSE586	TTCAGCACCTTGGACAG	1337833	+	57804
GL172684.1	ENSXETG00000033304	LOC100488660	p2Y purinoceptor 1-like [Source:EntrezGene;Acc:100488660]	-	2640405	2641331	XtropNRSE605	TTCAGCACCCTGGAGAG	2714417	+	73086
GL172684.1	ENSXETG00000003465	LOC100491885	p2Y purinoceptor 1-like [Source:EntrezGene;Acc:100491885]	-	2648100	2649128	XtropNRSE605	TTCAGCACCCTGGAGAG	2714417	+	65289
GL173670.1	ENSXETG00000031758	NP_001120457.1	hypothetical protein LOC100145554 [Source:RefSeq peptide;Acc:NP_001120457]	+	144732	145298	XtropNRSE84	GTTAGAGCCAGGGAGAG	175849	-	30551
GL173760.1	ENSXETG00000033829	LOC100486442	G-protein coupled receptor 6-like [Source:EntrezGene;Acc:100486442]	+	145859	146842	XtropNRSE77	TTCAGCACCATGGACAG	144675	+	1167
GL172724.1	ENSXETG00000027268	nog4	noggin 4 [Source:Jamboree;Acc:XB-GENE-478615]	+	853452	854192	XtropNRSE533	GTCAGCACCTTGGACAG	762582	+	90853
GL173144.1	ENSXETG00000001505	med7	mediator complex subunit 7 [Source:Jamboree;Acc:XB-GENE-922711]	+	782853	784219	XtropNRSE215	TTCAGAACCATGGAGAG	727406	-	55430
GL173029.1	ENSXETG00000020335	fgfbp2	fibroblast growth factor binding protein 2 [Source:Jamboree;Acc:XB-GENE-1013318]	+	760981	761556	XtropNRSE275	TTCAGCACCATGGACAG	705928	-	55036
GL172877.1	ENSXETG00000013709	LOC100493059	hypothetical protein LOC100493059 [Source:EntrezGene;Acc:100493059]	+	1195404	1196114	XtropNRSE368	ATCAGAGCCAAGGCGAG	1151716	+	43671
GL172877.1	ENSXETG00000026240	omg	oligodendrocyte myelin glycoprotein [Source:Jamboree;Acc:XB-GENE-6453746]	+	1206833	1208302	XtropNRSE368	ATCAGAGCCAAGGCGAG	1151716	+	55100
GL173186.1	ENSXETG00000020984	ppp1r3c.1	protein phosphatase 1, regulatory (inhibitor) subunit 3C, gene 1 [Source:Jamboree;Acc:XB-GENE-969181]	+	110562	113558	XtropNRSE198	GTTAGAACCCTAGCCAG	159063	+	45505
GL173052.1	ENSXETG00000029367	U2	spliceosomal RNA [Source:RFAM;Acc:RF00004]	+	157355	157501	XtropNRSE258	GTCAGCACCATGGACAG	178941	+	21440
GL173100.1	ENSXETG00000029410	U4	spliceosomal RNA [Source:RFAM;Acc:RF00015]	+	54973	55137	XtropNRSE228	TTCAGCACCATAGACAG	132181	-	77044
GL173092.1	ENSXETG00000029797	Small	nucleolar RNA SNORA56 [Source:RFAM;Acc:RF00417]	-	554712	554792	XtropNRSE234	TTCAGCACCCGGGACAG	652330	-	97538
GL173418.1	ENSXETG00000029728	Small	nucleolar RNA U25 [Source:RFAM;Acc:RF01298]	+	31478	31546	XtropNRSE130	ATTAGAGCCATGGCCAG	120178	+	88632
GL173243.1	ENSXETG00000029914	U4	spliceosomal RNA [Source:RFAM;Acc:RF00015]	-	285206	285363	XtropNRSE174	TTCAGCACCACAGACAG	262108	+	23081
GL172913.1	ENSXETG00000028176	Small	nucleolar RNA SNORD15 [Source:RFAM;Acc:RF00067]	-	1313459	1313605	XtropNRSE344	TTCAGCACCACGGACAG	1265447	-	47995
GL173519.1	ENSXETG00000029862	U7	small nuclear RNA [Source:RFAM;Acc:RF00066]	-	292046	292102	XtropNRSE104	GTCAGCACCTGGGACAG	205059	-	86970
GL173418.1	ENSXETG00000029269	Small	nucleolar RNA SNORD26 [Source:RFAM;Acc:RF00087]	+	31693	31763	XtropNRSE130	ATTAGAGCCATGGCCAG	120178	+	88415
GL173618.1	ENSXETG00000029832	U2	spliceosomal RNA [Source:RFAM;Acc:RF00004]	-	183951	184153	XtropNRSE93	CTCAGAACCTCAGCCAG	183130	+	804
GL172820.1	ENSXETG00000029610	U6	spliceosomal RNA [Source:RFAM;Acc:RF00026]	+	959111	959217	XtropNRSE415	TTCAGCACCACGGACAG	1040703	-	81486
GL173418.1	ENSXETG00000029272	Small	nucleolar RNA SNORD22 [Source:RFAM;Acc:RF00099]	+	33805	33930	XtropNRSE130	ATTAGAGCCATGGCCAG	120178	+	86248
GL172637.1	ENSXETG00000029861	U4	spliceosomal RNA [Source:RFAM;Acc:RF00015]	+	4763314	4763449	XtropNRSE739	TTTAGCACCATGGAGAG	4717232	+	46065
GL173418.1	ENSXETG00000029891	Small	nucleolar RNA SNORD28 [Source:RFAM;Acc:RF00085]	+	32968	33047	XtropNRSE130	ATTAGAGCCATGGCCAG	120178	+	87131
GL172902.1	ENSXETG00000029436	U4	spliceosomal RNA [Source:RFAM;Acc:RF00015]	+	1051043	1051194	XtropNRSE357	TTCAGCACCTTGGACAG	951860	+	99166
GL173054.1	ENSXETG00000029541	Small	nucleolar RNA SNORD72 [Source:RFAM;Acc:RF00577]	+	292671	292748	XtropNRSE255	ATTAGAACCATAGACAG	267960	+	24694
GL172848.1	ENSXETG00000029869	5S	ribosomal RNA [Source:RFAM;Acc:RF00001]	-	914035	914148	XtropNRSE389	TTCAGAACCGCGGAGAG	827133	+	86885
GL173519.1	ENSXETG00000029878	U7	small nuclear RNA [Source:RFAM;Acc:RF00066]	-	301277	301333	XtropNRSE104	GTCAGCACCTGGGACAG	205059	-	96201
GL173418.1	ENSXETG00000029283	Small	nucleolar RNA SNORD30 [Source:RFAM;Acc:RF00088]	+	35646	35718	XtropNRSE130	ATTAGAGCCATGGCCAG	120178	+	84460
GL173125.1	ENSXETG00000029374	U2	spliceosomal RNA [Source:RFAM;Acc:RF00004]	-	743316	743461	XtropNRSE221	TTCAGCACCACGGAGAG	753730	+	10269
GL173418.1	ENSXETG00000028289	Small	nucleolar RNA SNORD31 [Source:RFAM;Acc:RF00089]	+	34866	34934	XtropNRSE130	ATTAGAGCCATGGCCAG	120178	+	85244
GL173092.1	ENSXETG00000029688	Small	nucleolar RNA SNORA36 family [Source:RFAM;Acc:RF00340]	-	556651	556769	XtropNRSE234	TTCAGCACCCGGGACAG	652330	-	95561
GL172852.1	ENSXETG00000029521	U4	spliceosomal RNA [Source:RFAM;Acc:RF00015]	+	1324047	1324203	XtropNRSE388	TTCAGCACCCTGGACAG	1412593	+	88390
GL173208.1	ENSXETG00000029432	U4	spliceosomal RNA [Source:RFAM;Acc:RF00015]	+	411144	411303	XtropNRSE189	GTTAGCACCTCGGCGAG	357815	-	53312
GL172913.1	ENSXETG00000028273	Small	nucleolar RNA SNORD15 [Source:RFAM;Acc:RF00067]	-	1315382	1315524	XtropNRSE344	TTCAGCACCACGGACAG	1265447	-	49918
GL173418.1	ENSXETG00000028667	Small	nucleolar RNA SNORD29 [Source:RFAM;Acc:RF00070]	+	35087	35151	XtropNRSE130	ATTAGAGCCATGGCCAG	120178	+	85027
GL172637.1	ENSXETG00000029692	U4	spliceosomal RNA [Source:RFAM;Acc:RF00015]	-	4624287	4624444	XtropNRSE738	TTCAGCACCACGGACAG	4661771	+	37327
GL172637.1	ENSXETG00000029692	U4	spliceosomal RNA [Source:RFAM;Acc:RF00015]	-	4624287	4624444	XtropNRSE739	TTTAGCACCATGGAGAG	4717232	+	92788
GL172813.1	ENSXETG00000029740	Vault	RNA [Source:RFAM;Acc:RF00006]	+	1907851	1907950	XtropNRSE419	ATTAGCGCCGGAGAGAG	1999126	+	91176
GL173783.1	ENSXETG00000029666	U4atac	minor spliceosomal RNA [Source:RFAM;Acc:RF00618]	+	122268	122393	XtropNRSE79	TTCAGCACCACGGCCAG	101319	+	20932
GL173073.1	ENSXETG00000029409	U4	spliceosomal RNA [Source:RFAM;Acc:RF00015]	+	793640	793792	XtropNRSE245	GTCAGCGCCACGGACAG	789814	-	3809
GL172680.1	ENSXETG00000029840	U4	spliceosomal RNA [Source:RFAM;Acc:RF00015]	+	855124	855279	XtropNRSE614	GTCAGAACCAGAGAGAG	848741	+	6366
GL173053.1	ENSXETG00000029776	Small	nucleolar RNA SNORA71 [Source:RFAM;Acc:RF00056]	-	429599	429731	XtropNRSE256	TTCAGAACCATGGAGAG	528674	-	98943
GL172913.1	ENSXETG00000028188	Small	nucleolar RNA SNORD15 [Source:RFAM;Acc:RF00067]	-	1310755	1310900	XtropNRSE344	TTCAGCACCACGGACAG	1265447	-	45291
GL173418.1	ENSXETG00000028266	Small	nucleolar RNA SNORD27 [Source:RFAM;Acc:RF00086]	+	32756	32827	XtropNRSE130	ATTAGAGCCATGGCCAG	120178	+	87351
GL173053.1	ENSXETG00000028168	Small	nucleolar RNA SNORA71 [Source:RFAM;Acc:RF00056]	-	431254	431385	XtropNRSE256	TTCAGAACCATGGAGAG	528674	-	97289
GL172962.1	ENSXETG00000029638	U4	spliceosomal RNA [Source:RFAM;Acc:RF00015]	+	838725	838880	XtropNRSE317	TTCAGCACCCTGGACAG	807771	-	30937
GL172832.1	ENSXETG00000029643	U2	spliceosomal RNA [Source:RFAM;Acc:RF00004]	-	649350	649547	XtropNRSE403	TTCAGAACCATGGACAG	590286	+	59047
GL172832.1	ENSXETG00000029643	U2	spliceosomal RNA [Source:RFAM;Acc:RF00004]	-	649350	649547	XtropNRSE404	TTCAGCACCATGGACAG	591358	+	57975
GL172773.1	ENSXETG00000030474	U6atac	minor spliceosomal RNA [Source:RFAM;Acc:RF00619]	-	489044	489173	XtropNRSE491	CTCAGAGCCCCGGCCAG	455131	+	33896
GL172773.1	ENSXETG00000030474	U6atac	minor spliceosomal RNA [Source:RFAM;Acc:RF00619]	-	489044	489173	XtropNRSE492	TTTAGAACCAGGGAGAG	461579	+	27448
GL173053.1	ENSXETG00000029042	Small	nucleolar RNA SNORA71 [Source:RFAM;Acc:RF00056]	-	432355	432485	XtropNRSE256	TTCAGAACCATGGAGAG	528674	-	96189
GL172813.1	ENSXETG00000029912	Vault	RNA [Source:RFAM;Acc:RF00006]	-	1911505	1911604	XtropNRSE419	ATTAGCGCCGGAGAGAG	1999126	+	87522
GL173519.1	ENSXETG00000033384	U7	small nuclear RNA [Source:RFAM;Acc:RF00066]	+	281120	281176	XtropNRSE104	GTCAGCACCTGGGACAG	205059	-	76044
GL172913.1	ENSXETG00000028150	Small	nucleolar RNA SNORD15 [Source:RFAM;Acc:RF00067]	-	1312056	1312202	XtropNRSE344	TTCAGCACCACGGACAG	1265447	-	46592
