# Supplementary material for: Identification of REST targets in the Xenopus tropicalis genome
Source: BMC Genomics. 2015 May 14;16(1):380. doi: 10.1186/s12864-015-1591-4 (PMC4430910; doi:10.1186/s12864-015-1591-4)
Supplement: Additional file 2: Figure S1. — Consensus sequence logos for NRSE motifs associated with protein-coding genes and in gene-distant regions are similar. NRSE motifs associated with protein-coding genes were located ≤ 100 kb distance. The NRSEs in GD were located > 100 kb from a protein-coding gene. [file 12864_2015_1591_MOESM2_ESM.xlsx]

## Sheet: Xt_genes_w_12NRSEs
Chromosome	Ensembl Accession	Gene Name	Gene Description	Xenopus NRSE Sequence
GL172945	ENSXETG00000004284	bdnf	brain-derived neurotrophic factor [Source:Jamboree;Acc:XB-GENE-955554]	TTCAGCACCTCGGACAG
GL173450	ENSXETG00000016950	bsx	brain-specific homeobox [Source:Jamboree;Acc:XB-GENE-995770]	TTCAGCACCTCGGACAG
GL172649	ENSXETG00000017813	rnf219	ring finger protein 219 [Source:Jamboree;Acc:XB-GENE-5767975]	TTCAGCACCACGGACAG
GL172649	ENSXETG00000017814	pou4f1	POU class 4 homeobox 1 [Source:Jamboree;Acc:XB-GENE-853139]	TTCAGCACCACGGACAG
GL172649	ENSXETG00000021181	pcdh9	protocadherin 9 [Source:Jamboree;Acc:XB-GENE-980876]	TTCAGCACCACGGACAG
GL172791	ENSXETG00000007361	elmo1	engulfment and cell motility 1 [Source:Jamboree;Acc:XB-GENE-986985]	TTCAGCACCAAGGACAG
GL172791	ENSXETG00000007362	slc35c2	solute carrier family 35, member C2 [Source:Jamboree;Acc:XB-GENE-1012067]	TTCAGCACCAAGGACAG
GL172791	ENSXETG00000007364	slc4a1	solute carrier family 4, anion exchanger, member 1 (erythrocyte membrane protein band 3, Diego blood group) [Source:Jamboree;Acc:XB-GENE-986935]	TTCAGCACCAAGGACAG
GL172791	ENSXETG00000003356	ubtf	upstream binding transcription factor, RNA polymerase I [Source:Jamboree;Acc:XB-GENE-966565]	TTCAGCACCAAGGACAG
GL172791	ENSXETG00000003357	tmub2	transmembrane and ubiquitin-like domain containing 2 [Source:Jamboree;Acc:XB-GENE-5955419]	TTCAGCACCAAGGACAG
GL173693	ENSXETG00000027836	LOC100486013	ankyrin repeat domain-containing protein 9-like [Source:EntrezGene;Acc:100486013]	TTCAGCACCTTGGACAG
GL173693	ENSXETG00000007949	ypel5	yippee-like 5 [Source:Jamboree;Acc:XB-GENE-1017256]	TTCAGCACCTTGGACAG
GL173693	ENSXETG00000007950	LOC100486157	ankyrin repeat domain-containing protein 9-like [Source:EntrezGene;Acc:100486157]	TTCAGCACCTTGGACAG
GL173003	ENSXETG00000017823	plxnb1	plexin B1 [Source:Jamboree;Acc:XB-GENE-856606]	GTCAGCACCCCGGAGAG
GL173003	ENSXETG00000024935	XB-GENE-5772074	hypothetical protein LOC100144966 [Source:Jamboree;Acc:XB-GENE-5772074]	GTCAGCACCCCGGAGAG
GL173003	ENSXETG00000017841	setd5	SET domain containing 5 [Source:Jamboree;Acc:XB-GENE-5843081]	ATCAGCACCATGGACAG
GL173003	ENSXETG00000017860	mtmr14	myotubularin related protein 14 [Source:Jamboree;Acc:XB-GENE-5755863]	ATCAGCACCATGGACAG
GL173230	ENSXETG00000019855	papss1	3'-phosphoadenosine 5'-phosphosulfate synthase 1 [Source:Jamboree;Acc:XB-GENE-947140]	ATCAGCACCGCAGCCAG
GL173273	ENSXETG00000030170	dnajc5b	DnaJ (Hsp40) homolog, subfamily C, member 5 beta [Source:EntrezGene;Acc:100379708]	TTCAGCACCACGGAGAG
GL173273	ENSXETG00000020286	trim55	tripartite motif-containing 55 [Source:Jamboree;Acc:XB-GENE-6087245]	TTCAGCACCACGGAGAG
GL173273	ENSXETG00000030233	LOC100485597	corticoliberin-like [Source:EntrezGene;Acc:100485454]	TTCAGCACCACGGAGAG
GL173273	ENSXETG00000031662	LOC100485454	corticoliberin-like [Source:EntrezGene;Acc:100485454]	TTCAGCACCACGGAGAG
Genes in bold are common in human and Xenopus homologous regions

## Sheet: Hu_genes_w_12NRSEs
Chromosome	Ensembl Accession	Gene Name	Gene Definition	Human NRSE Sequence
1	ENSG00000206888	RNU6-48P	RNA, U6 small nuclear 48, pseudogene [Source:HGNC Symbol;Acc:34292]	CTCAGCGCCACGGCCAG
1	ENSG00000142784	WDTC1	WD and tetratricopeptide repeats 1 [Source:HGNC Symbol;Acc:29175]	CTCAGCGCCACGGCCAG
1	ENSG00000186501	TMEM222	transmembrane protein 222 [Source:HGNC Symbol;Acc:25363]	CTCAGCGCCACGGCCAG
1	ENSG00000142765	SYTL1	synaptotagmin-like 1 [Source:HGNC Symbol;Acc:15584]	CTCAGCGCCACGGCCAG
1	ENSG00000142733	MAP3K6	mitogen-activated protein kinase kinase kinase 6 [Source:HGNC Symbol;Acc:6858]	CTCAGCGCCACGGCCAG
1	ENSG00000142748	FCN3	ficolin (collagen/fibrinogen domain containing) 3 [Source:HGNC Symbol;Acc:3625]	CTCAGCGCCACGGCCAG
1	ENSG00000174950	CD164L2	CD164 sialomucin-like 2 [Source:HGNC Symbol;Acc:32043]	CTCAGCGCCACGGCCAG
1	ENSG00000181773	GPR3	G protein-coupled receptor 3 [Source:HGNC Symbol;Acc:4484]	CTCAGCGCCACGGCCAG
1	ENSG00000158195	WASF2	WAS protein family, member 2 [Source:HGNC Symbol;Acc:12733]	CTCAGCGCCACGGCCAG
11	ENSG00000245573	BDNF-AS	BDNF antisense RNA [Source:HGNC Symbol;Acc:20608]	TTCAGCACCTTGGACAG
11	ENSG00000254934	LINC00678	long intergenic non-protein coding RNA 678 [Source:HGNC Symbol;Acc:44413]	TTCAGCACCTTGGACAG
11	ENSG00000177447	CBX3P1	chromobox homolog 3 pseudogene 1 [Source:HGNC Symbol;Acc:33950]	TTCAGCACCTTGGACAG
11	ENSG00000176697	BDNF	brain-derived neurotrophic factor [Source:HGNC Symbol;Acc:1033]	TTCAGCACCTTGGACAG
11	ENSG00000174791	RIN1	Ras and Rab interactor 1 [Source:HGNC Symbol;Acc:18749]	TTCAGCACCGCGGACAG
11	ENSG00000202317	RNU1-84P	RNA, U1 small nuclear 84, pseudogene [Source:HGNC Symbol;Acc:48426]	TTCAGCACCGCGGACAG
11	ENSG00000174744	BRMS1	breast cancer metastasis suppressor 1 [Source:HGNC Symbol;Acc:17262]	TTCAGCACCGCGGACAG
11	ENSG00000201733	SNORA43	Small nucleolar RNA SNORA43 [Source:RFAM;Acc:RF00416]	TTCAGCACCGCGGACAG
11	ENSG00000174684	B3GNT1	UDP-GlcNAc:betaGal beta-1,3-N-acetylglucosaminyltransferase 1 [Source:HGNC Symbol;Acc:15685]	TTCAGCACCGCGGACAG
11	ENSG00000255468	RP11-867G23.8	Uncharacterized protein [Source:UniProtKB/TrEMBL;Acc:E9PLG1]	TTCAGCACCGCGGACAG
11	ENSG00000174669	SLC29A2	solute carrier family 29 (equilibrative nucleoside transporter), member 2 [Source:HGNC Symbol;Acc:11004]	TTCAGCACCGCGGACAG
11	ENSG00000174576	NPAS4	neuronal PAS domain protein 4 [Source:HGNC Symbol;Acc:18983]	TTCAGCACCGCGGACAG
11	ENSG00000174547	MRPL11	mitochondrial ribosomal protein L11 [Source:HGNC Symbol;Acc:14042]	TTCAGCACCGCGGACAG
11	ENSG00000174516	PELI3	pellino E3 ubiquitin protein ligase family member 3 [Source:HGNC Symbol;Acc:30010]	TTCAGCACCGCGGACAG
11	ENSG00000254986	DPP3	dipeptidyl-peptidase 3 [Source:HGNC Symbol;Acc:3008]	TTCAGCACCGCGGACAG
11	ENSG00000256349	CTD-3074O7.11	Bardet-Biedl syndrome 1 protein [Source:UniProtKB/TrEMBL;Acc:E9PPR3]	TTCAGCACCGCGGACAG
11	ENSG00000174483	BBS1	Bardet-Biedl syndrome 1 [Source:HGNC Symbol;Acc:966]	TTCAGCACCGCGGACAG
11	ENSG00000174165	ZDHHC24	zinc finger, DHHC-type containing 24 [Source:HGNC Symbol;Acc:27387]	TTCAGCACCGCGGACAG
13	ENSG00000211579	MIR759	microRNA 759 [Source:HGNC Symbol;Acc:37307]	GTCAGCACCTCGGACAG
13	ENSG00000150276	PPIAP26	peptidylprolyl isomerase A (cyclophilin A) pseudogene 26 [Source:HGNC Symbol;Acc:39271]	GTCAGCACCTCGGACAG
13	ENSG00000136099	PCDH8	protocadherin 8 [Source:HGNC Symbol;Acc:8660]	GTCAGCACCTCGGACAG
13	ENSG00000234377	RNF219-AS1	RNF219 antisense RNA 1 [Source:HGNC Symbol;Acc:42700]	TTCAGCACCGCGGCCAG
13	ENSG00000152192	POU4F1	POU class 4 homeobox 1 [Source:HGNC Symbol;Acc:9218]	TTCAGCACCGCGGCCAG
13	ENSG00000152193	RNF219	ring finger protein 219 [Source:HGNC Symbol;Acc:20308]	TTCAGCACCGCGGCCAG
17	ENSG00000267691	SHC1P2	SHC (Src homology 2 domain containing) transforming protein 1 pseudogene 2 [Source:HGNC Symbol;Acc:10842]	CTCAGCACCTCGGAGAG
17	ENSG00000239702	RN7SL507P	RNA, 7SL, cytoplasmic 507, pseudogene [Source:HGNC Symbol;Acc:46523]	CTCAGCACCTCGGAGAG
17	ENSG00000221496	U3	Small nucleolar RNA U3 [Source:RFAM;Acc:RF00012]	CTCAGCACCTCGGAGAG
17	ENSG00000252628	RNU6-453P	RNA, U6 small nuclear 453, pseudogene [Source:HGNC Symbol;Acc:47416]	CTCAGCACCTCGGAGAG
17	ENSG00000267634	RPL7L1P5	ribosomal protein L7-like 1 pseudogene 5 [Source:HGNC Symbol;Acc:39487]	CTCAGCACCTCGGAGAG
17	ENSG00000108312	UBTF	upstream binding transcription factor, RNA polymerase I [Source:HGNC Symbol;Acc:12511]	CTCAGCACCTCGGAGAG
17	ENSG00000004939	SLC4A1	solute carrier family 4 (anion exchanger), member 1 [Source:HGNC Symbol;Acc:11027]	CTCAGCACCTCGGAGAG
17	ENSG00000108309	RUNDC3A	RUN domain containing 3A [Source:HGNC Symbol;Acc:16984]	CTCAGCACCTCGGAGAG
17	ENSG00000013306	SLC25A39	solute carrier family 25, member 39 [Source:HGNC Symbol;Acc:24279]	CTCAGCACCTCGGAGAG
17	ENSG00000030582	GRN	granulin [Source:HGNC Symbol;Acc:4601]	CTCAGCACCTCGGAGAG
17	ENSG00000161682	FAM171A2	family with sequence similarity 171, member A2 [Source:HGNC Symbol;Acc:30480]	CTCAGCACCTCGGAGAG
17	ENSG00000005961	ITGA2B	integrin, alpha 2b (platelet glycoprotein IIb of IIb/IIIa complex, antigen CD41) [Source:HGNC Symbol;Acc:6138]	CTCAGCACCTCGGAGAG
17	ENSG00000186566	GPATCH8	G patch domain containing 8 [Source:HGNC Symbol;Acc:29066]	CTCAGCACCTCGGAGAG
19	ENSG00000268847	SIGLEC31P	sialic acid binding Ig-like lectin 31, pseudogene [Source:HGNC Symbol;Acc:16072]	TTCAGCACCGCAGACAG
19	ENSG00000196867	ZFP28	ZFP28 zinc finger protein [Source:HGNC Symbol;Acc:17801]	TTCAGCACCGCAGACAG
19	ENSG00000197016	ZNF470	zinc finger protein 470 [Source:HGNC Symbol;Acc:22220]	TTCAGCACCGCAGACAG
19	ENSG00000197951	ZNF71	zinc finger protein 71 [Source:HGNC Symbol;Acc:13141]	TTCAGCACCGCAGACAG
19	ENSG00000268182	SMIM17	small integral membrane protein 17 [Source:HGNC Symbol;Acc:27114]	TTCAGCACCGCAGACAG
19	ENSG00000127903	ZNF835	zinc finger protein 835 [Source:HGNC Symbol;Acc:34332]	TTCAGCACCGCAGACAG
2	ENSG00000171094	ALK	anaplastic lymphoma receptor tyrosine kinase [Source:HGNC Symbol;Acc:427]	TTCAGCACCCTGGACAG
3	ENSG00000168137	SETD5	SET domain containing 5 [Source:HGNC Symbol;Acc:25566]	ATCAGCACCATGGAGAG
3	ENSG00000156959	LHFPL4	lipoma HMGIC fusion partner-like 4 [Source:HGNC Symbol;Acc:29568]	ATCAGCACCATGGAGAG
3	ENSG00000163719	MTMR14	myotubularin related protein 14 [Source:HGNC Symbol;Acc:26190]	ATCAGCACCATGGAGAG
3	ENSG00000235338	DUSP5P2	dual specificity phosphatase 5 pseudogene 2 [Source:HGNC Symbol;Acc:44482]	ATCAGCACCATGGAGAG
4	ENSG00000252566	SNORD112	Small nucleolar RNA SNORD112 [Source:RFAM;Acc:RF01169]	ATCAGCACCGCGGCCAG
4	ENSG00000155011	DKK2	dickkopf WNT signaling pathway inhibitor 2 [Source:HGNC Symbol;Acc:2892]	ATCAGCACCGCGGCCAG
5	ENSG00000164330	EBF1	early B-cell factor 1 [Source:HGNC Symbol;Acc:3126]	TTTAGCACCTTGGACAG
8	ENSG00000253138	LINC00967	long intergenic non-protein coding RNA 967 [Source:HGNC Symbol;Acc:48725]	TTCAGCACCGCGGACAG
8	ENSG00000147570	DNAJC5B	DnaJ (Hsp40) homolog, subfamily C, member 5 beta [Source:HGNC Symbol;Acc:24138]	TTCAGCACCGCGGACAG
8	ENSG00000147573	TRIM55	tripartite motif containing 55 [Source:HGNC Symbol;Acc:14215]	TTCAGCACCGCGGACAG
8	ENSG00000147571	CRH	corticotropin releasing hormone [Source:HGNC Symbol;Acc:2355]	TTCAGCACCGCGGACAG
Genes in bold are common in human and Xenopus homologous regions
