# Supplementary material for: Identification of REST targets in the Xenopus tropicalis genome
Source: BMC Genomics. 2015 May 14;16(1):380. doi: 10.1186/s12864-015-1591-4 (PMC4430910; doi:10.1186/s12864-015-1591-4)
Supplement: Additional file 3: Table S3. — Chi-square tests for association of NRSEs with ncRNAs in the entire human genome and in gene-distant regions based in shuffling NRSE coordinates. [file 12864_2015_1591_MOESM3_ESM.xlsx]

## Sheet: Sheet1
Test for genome-wide association of NRSE with ncRNA and protein-coding genes based on shuffling NRSE coordinates
ncRNA class	total NRSE in genomea	obs < 100kbb	obs > 100kbb	exp < 100kbb	exp > 100kbb	chi-squared	P-value	More or less than expected by chance?
lincRNA	4046	1610	2436	1509	2537	10.781	0.00102547	>
rRNA	4046	141	3905	134	3912	0.378197	0.53857
snoRNA	4046	307	3739	330	3716	1.74539	0.186458
miRNA	4046	740	3306	703	3343	2.35688	0.124731
snRNA	4046	470	3576	475	3571	0.0596324	0.807078
protein coding	4046	3066	980	2972	1074	11.2003	0.000817854	>
Test for association of NRSE in gene-distant regions (GDs) with ncRNA based in shuffling NRSE coordinates within GDs
ncRNA class	total NRSE in GDs	obs < 100kb*	obs > 100kb*	exp < 100kb*	exp > 100kb*	chi-squared	P-value
lincRNA	980	485	495	491	489	0.146939	0.701478
rRNA	980	25	955	23	957	0.178093	0.673017
snoRNA	980	33	947	38	942	0.684434	0.408064
miRNA	980	118	862	111	869	0.497828	0.480456
snRNA	980	72	908	69	911	0.140314	0.707969
a Counts of NRSE located on assembled human chromosomes
b observed and expected counts of NRSE either less than (<) or greater than (>) 100kb from ncRNA or protein coding gene
