# Supplementary material for: Identification of REST targets in the Xenopus tropicalis genome
Source: BMC Genomics. 2015 May 14;16(1):380. doi: 10.1186/s12864-015-1591-4 (PMC4430910; doi:10.1186/s12864-015-1591-4)
Supplement: Additional file 4: Table S4. — GO terms for X. tropicalis protein-coding genes within 100 kb of an NRSE motif. [file 12864_2015_1591_MOESM4_ESM.xlsx]

## Sheet: Sheet1
GO Term	GO Term Definition	No. of Occurrence
GO:0005515	protein binding	346
GO:0016020	membrane	178
GO:0016021	integral to membrane	151
GO:0005622	intracellular	119
GO:0008270	zinc ion binding	113
GO:0005634	nucleus	110
GO:0005524	ATP binding	106
GO:0003677	DNA binding	79
GO:0000166	nucleotide binding	69
GO:0003676	nucleic acid binding	67
GO:0005488	binding	60
GO:0006355	regulation of transcription, DNA-dependent	59
GO:0005737	cytoplasm	57
GO:0006810	transport	57
GO:0006468	protein phosphorylation	55
GO:0004672	protein kinase activity	54
GO:0007165	signal transduction	54
GO:0007186	G-protein coupled receptor protein signaling pathway	53
GO:0004674	protein serine/threonine kinase activity	51
GO:0003700	sequence-specific DNA binding transcription factor activity	49
GO:0055085	transmembrane transport	49
GO:0003824	catalytic activity	48
GO:0008152	metabolic process	44
GO:0005509	calcium ion binding	40
GO:0043565	sequence-specific DNA binding	38
GO:0055114	oxidation-reduction process	37
GO:0016787	hydrolase activity	36
GO:0005576	extracellular region	33
GO:0007275	multicellular organismal development	33
GO:0046872	metal ion binding	33
GO:0006811	ion transport	32
GO:0016740	transferase activity	30
GO:0005525	GTP binding	27
GO:0015031	protein transport	27
GO:0016491	oxidoreductase activity	27
GO:0004872	receptor activity	25
GO:0016301	kinase activity	25
GO:0006351	transcription, DNA-dependent	24
GO:0006508	proteolysis	24
GO:0007264	small GTPase mediated signal transduction	23
GO:0003723	RNA binding	22
GO:0006886	intracellular protein transport	22
GO:0005216	ion channel activity	18
GO:0005856	cytoskeleton	17
GO:0017111	nucleoside-triphosphatase activity	17
GO:0005215	transporter activity	16
GO:0035556	intracellular signal transduction	16
GO:0005506	iron ion binding	15
GO:0008168	methyltransferase activity	15
GO:0016192	vesicle-mediated transport	15
GO:0004386	helicase activity	14
GO:0004871	signal transducer activity	14
GO:0005886	plasma membrane	13
GO:0006412	translation	13
GO:0003924	GTPase activity	12
GO:0005198	structural molecule activity	11
GO:0006511	ubiquitin-dependent protein catabolic process	11
GO:0006913	nucleocytoplasmic transport	11
GO:0016055	Wnt receptor signaling pathway	11
GO:0003735	structural constituent of ribosome	10
GO:0004497	monooxygenase activity	10
GO:0004930	G-protein coupled receptor activity	10
GO:0005230	extracellular ligand-gated ion channel activity	10
GO:0005840	ribosome	10
GO:0005975	carbohydrate metabolic process	10
GO:0008233	peptidase activity	10
GO:0020037	heme binding	10
GO:0051301	cell division	10
GO:0003779	actin binding	9
GO:0004222	metalloendopeptidase activity	9
GO:0005179	hormone activity	9
GO:0006397	mRNA processing	9
GO:0006813	potassium ion transport	9
GO:0006814	sodium ion transport	9
GO:0016310	phosphorylation	9
GO:0030054	cell junction	9
GO:0004842	ubiquitin-protein ligase activity	8
GO:0005783	endoplasmic reticulum	8
GO:0007049	cell cycle	8
GO:0007067	mitosis	8
GO:0007154	cell communication	8
GO:0007155	cell adhesion	8
GO:0007156	homophilic cell adhesion	8
GO:0008083	growth factor activity	8
GO:0008237	metallopeptidase activity	8
GO:0009055	electron carrier activity	8
GO:0003682	chromatin binding	7
GO:0003774	motor activity	7
GO:0005089	Rho guanyl-nucleotide exchange factor activity	7
GO:0005249	voltage-gated potassium channel activity	7
GO:0005743	mitochondrial inner membrane	7
GO:0006629	lipid metabolic process	7
GO:0008076	voltage-gated potassium channel complex	7
GO:0016459	myosin complex	7
GO:0016881	acid-amino acid ligase activity	7
GO:0030154	cell differentiation	7
GO:0030170	pyridoxal phosphate binding	7
GO:0000785	chromatin	6
GO:0004221	ubiquitin thiolesterase activity	6
GO:0004252	serine-type endopeptidase activity	6
GO:0005097	Rab GTPase activator activity	6
GO:0005768	endosome	6
GO:0005882	intermediate filament	6
GO:0006260	DNA replication	6
GO:0006333	chromatin assembly or disassembly	6
GO:0006357	regulation of transcription from RNA polymerase II promoter	6
GO:0007399	nervous system development	6
GO:0008026	ATP-dependent helicase activity	6
GO:0009790	embryo development	6
GO:0016568	chromatin modification	6
GO:0016874	ligase activity	6
GO:0032259	methylation	6
GO:0035023	regulation of Rho protein signal transduction	6
GO:0000287	magnesium ion binding	5
GO:0000502	proteasome complex	5
GO:0004888	transmembrane signaling receptor activity	5
GO:0005085	guanyl-nucleotide exchange factor activity	5
GO:0005096	GTPase activator activity	5
GO:0005739	mitochondrion	5
GO:0005794	Golgi apparatus	5
GO:0006281	DNA repair	5
GO:0006334	nucleosome assembly	5
GO:0006464	protein modification process	5
GO:0006955	immune response	5
GO:0007507	heart development	5
GO:0008565	protein transporter activity	5
GO:0016567	protein ubiquitination	5
GO:0016773	phosphotransferase activity, alcohol group as acceptor	5
GO:0016791	phosphatase activity	5
GO:0032313	regulation of Rab GTPase activity	5
GO:0045202	synapse	5
GO:0046983	protein dimerization activity	5
GO:0000151	ubiquitin ligase complex	4
GO:0000786	nucleosome	4
GO:0003746	translation elongation factor activity	4
GO:0003777	microtubule motor activity	4
GO:0004197	cysteine-type endopeptidase activity	4
GO:0004725	protein tyrosine phosphatase activity	4
GO:0005102	receptor binding	4
GO:0005529	sugar binding	4
GO:0005578	proteinaceous extracellular matrix	4
GO:0005815	microtubule organizing center	4
GO:0005819	spindle	4
GO:0005829	cytosol	4
GO:0005921	gap junction	4
GO:0005922	connexon complex	4
GO:0006396	RNA processing	4
GO:0006414	translational elongation	4
GO:0006486	protein glycosylation	4
GO:0006812	cation transport	4
GO:0006897	endocytosis	4
GO:0006909	phagocytosis	4
GO:0006915	apoptosis	4
GO:0007223	Wnt receptor signaling pathway, calcium modulating pathway	4
GO:0009058	biosynthetic process	4
GO:0009116	nucleoside metabolic process	4
GO:0015986	ATP synthesis coupled proton transport	4
GO:0015991	ATP hydrolysis coupled proton transport	4
GO:0016311	dephosphorylation	4
GO:0016757	transferase activity, transferring glycosyl groups	4
GO:0016818	hydrolase activity, acting on acid anhydrides, in phosphorus-containing anhydrides	4
GO:0016820	hydrolase activity, acting on acid anhydrides, catalyzing transmembrane movement of substances	4
GO:0019882	antigen processing and presentation	4
GO:0030117	membrane coat	4
GO:0030163	protein catabolic process	4
GO:0030529	ribonucleoprotein complex	4
GO:0030900	forebrain development	4
GO:0031410	cytoplasmic vesicle	4
GO:0040007	growth	4
GO:0042612	MHC class I protein complex	4
GO:0000122	negative regulation of transcription from RNA polymerase II promoter	3
GO:0000160	two-component signal transduction system (phosphorelay)	3
GO:0000922	spindle pole	3
GO:0001522	pseudouridine synthesis	3
GO:0001525	angiogenesis	3
GO:0001654	eye development	3
GO:0001755	neural crest cell migration	3
GO:0001756	somitogenesis	3
GO:0001947	heart looping	3
GO:0003007	heart morphogenesis	3
GO:0003707	steroid hormone receptor activity	3
GO:0003743	translation initiation factor activity	3
GO:0003899	DNA-directed RNA polymerase activity	3
GO:0004000	adenosine deaminase activity	3
GO:0004190	aspartic-type endopeptidase activity	3
GO:0004713	protein tyrosine kinase activity	3
GO:0004721	phosphoprotein phosphatase activity	3
GO:0004867	serine-type endopeptidase inhibitor activity	3
GO:0005248	voltage-gated sodium channel activity	3
GO:0005615	extracellular space	3
GO:0005667	transcription factor complex	3
GO:0005694	chromosome	3
GO:0005730	nucleolus	3
GO:0005764	lysosome	3
GO:0005789	endoplasmic reticulum membrane	3
GO:0005874	microtubule	3
GO:0005923	tight junction	3
GO:0006310	DNA recombination	3
GO:0006413	translational initiation	3
GO:0006470	protein dephosphorylation	3
GO:0006836	neurotransmitter transport	3
GO:0007018	microtubule-based movement	3
GO:0007166	cell surface receptor linked signaling pathway	3
GO:0007267	cell-cell signaling	3
GO:0007420	brain development	3
GO:0008080	N-acetyltransferase activity	3
GO:0008234	cysteine-type peptidase activity	3
GO:0009451	RNA modification	3
GO:0009982	pseudouridine synthase activity	3
GO:0016043	cellular component organization	3
GO:0016592	mediator complex	3
GO:0016702	oxidoreductase activity, acting on single donors with incorporation of molecular oxygen, incorporation of two atoms of oxygen	3
GO:0016705	oxidoreductase activity, acting on paired donors, with incorporation or reduction of molecular oxygen	3
GO:0016758	transferase activity, transferring hexosyl groups	3
GO:0016788	hydrolase activity, acting on ester bonds	3
GO:0016887	ATPase activity	3
GO:0030036	actin cytoskeleton organization	3
GO:0031012	extracellular matrix	3
GO:0031072	heat shock protein binding	3
GO:0031105	septin complex	3
GO:0031902	late endosome membrane	3
GO:0042221	response to chemical stimulus	3
GO:0043010	camera-type eye development	3
GO:0043687	post-translational protein modification	3
GO:0045087	innate immune response	3
GO:0045095	keratin filament	3
GO:0045211	postsynaptic membrane	3
GO:0045893	positive regulation of transcription, DNA-dependent	3
GO:0050660	flavin adenine dinucleotide binding	3
GO:0060027	convergent extension involved in gastrulation	3
GO:0060041	retina development in camera-type eye	3
GO:0000155	two-component sensor activity	2
GO:0000184	nuclear-transcribed mRNA catabolic process, nonsense-mediated decay	2
GO:0000776	kinetochore	2
GO:0001558	regulation of cell growth	2
GO:0002040	sprouting angiogenesis	2
GO:0002088	lens development in camera-type eye	2
GO:0003725	double-stranded RNA binding	2
GO:0003755	peptidyl-prolyl cis-trans isomerase activity	2
GO:0003938	IMP dehydrogenase activity	2
GO:0004003	ATP-dependent DNA helicase activity	2
GO:0004114	3',5'-cyclic-nucleotide phosphodiesterase activity	2
GO:0004143	diacylglycerol kinase activity	2
GO:0004176	ATP-dependent peptidase activity	2
GO:0004198	calcium-dependent cysteine-type endopeptidase activity	2
GO:0004435	phosphatidylinositol phospholipase C activity	2
GO:0004499	flavin-containing monooxygenase activity	2
GO:0004571	mannosyl-oligosaccharide 1,2-alpha-mannosidase activity	2
GO:0004715	non-membrane spanning protein tyrosine kinase activity	2
GO:0004812	aminoacyl-tRNA ligase activity	2
GO:0004835	tubulin-tyrosine ligase activity	2
GO:0004879	ligand-dependent nuclear receptor activity	2
GO:0004896	cytokine receptor activity	2
GO:0004970	ionotropic glutamate receptor activity	2
GO:0005185	neurohypophyseal hormone activity	2
GO:0005201	extracellular matrix structural constituent	2
GO:0005234	extracellular-glutamate-gated ion channel activity	2
GO:0005267	potassium channel activity	2
GO:0005272	sodium channel activity	2
GO:0005328	neurotransmitter:sodium symporter activity	2
GO:0005452	inorganic anion exchanger activity	2
GO:0005516	calmodulin binding	2
GO:0005520	insulin-like growth factor binding	2
GO:0005813	centrosome	2
GO:0005887	integral to plasma membrane	2
GO:0005932	microtubule basal body	2
GO:0005938	cell cortex	2
GO:0006094	gluconeogenesis	2
GO:0006184	GTP catabolic process	2
GO:0006259	DNA metabolic process	2
GO:0006352	transcription initiation, DNA-dependent	2
GO:0006354	transcription elongation, DNA-dependent	2
GO:0006367	transcription initiation from RNA polymerase II promoter	2
GO:0006457	protein folding	2
GO:0006479	protein methylation	2
GO:0006546	glycine catabolic process	2
GO:0006559	L-phenylalanine catabolic process	2
GO:0006596	polyamine biosynthetic process	2
GO:0006820	anion transport	2
GO:0006821	chloride transport	2
GO:0006885	regulation of pH	2
GO:0006888	ER to Golgi vesicle-mediated transport	2
GO:0006952	defense response	2
GO:0007059	chromosome segregation	2
GO:0007205	activation of protein kinase C activity by G-protein coupled receptor protein signaling pathway	2
GO:0007218	neuropeptide signaling pathway	2
GO:0007219	Notch signaling pathway	2
GO:0007369	gastrulation	2
GO:0008016	regulation of heart contraction	2
GO:0008021	synaptic vesicle	2
GO:0008033	tRNA processing	2
GO:0008047	enzyme activator activity	2
GO:0008060	ARF GTPase activator activity	2
GO:0008081	phosphoric diester hydrolase activity	2
GO:0008093	cytoskeletal adaptor activity	2
GO:0008094	DNA-dependent ATPase activity	2
GO:0008134	transcription factor binding	2
GO:0008158	hedgehog receptor activity	2
GO:0008271	secondary active sulfate transmembrane transporter activity	2
GO:0008272	sulfate transport	2
GO:0008276	protein methyltransferase activity	2
GO:0008380	RNA splicing	2
GO:0008417	fucosyltransferase activity	2
GO:0008430	selenium binding	2
GO:0008440	inositol trisphosphate 3-kinase activity	2
GO:0008484	sulfuric ester hydrolase activity	2
GO:0008509	anion transmembrane transporter activity	2
GO:0008603	cAMP-dependent protein kinase regulator activity	2
GO:0009072	aromatic amino acid family metabolic process	2
GO:0009168	purine ribonucleoside monophosphate biosynthetic process	2
GO:0009348	ornithine carbamoyltransferase complex	2
GO:0009952	anterior/posterior pattern specification	2
GO:0009953	dorsal/ventral pattern formation	2
GO:0015299	solute:hydrogen antiporter activity	2
GO:0015385	sodium:hydrogen antiporter activity	2
GO:0015935	small ribosomal subunit	2
GO:0015992	proton transport	2
GO:0016042	lipid catabolic process	2
GO:0016070	RNA metabolic process	2
GO:0016226	iron-sulfur cluster assembly	2
GO:0016290	palmitoyl-CoA hydrolase activity	2
GO:0016579	protein deubiquitination	2
GO:0016597	amino acid binding	2
GO:0016616	oxidoreductase activity, acting on the CH-OH group of donors, NAD or NADP as acceptor	2
GO:0016714	oxidoreductase activity, acting on paired donors, with incorporation or reduction of molecular oxygen, reduced pteridine as one donor, and incorporation of one atom of oxygen	2
GO:0016743	carboxyl- or carbamoyltransferase activity	2
GO:0016798	hydrolase activity, acting on glycosyl bonds	2
GO:0016817	hydrolase activity, acting on acid anhydrides	2
GO:0016831	carboxy-lyase activity	2
GO:0016853	isomerase activity	2
GO:0016884	carbon-nitrogen ligase activity, with glutamine as amido-N-donor	2
GO:0016891	endoribonuclease activity, producing 5'-phosphomonoesters	2
GO:0017048	Rho GTPase binding	2
GO:0017124	SH3 domain binding	2
GO:0018024	histone-lysine N-methyltransferase activity	2
GO:0019221	cytokine-mediated signaling pathway	2
GO:0019239	deaminase activity	2
GO:0019752	carboxylic acid metabolic process	2
GO:0030001	metal ion transport	2
GO:0030097	hemopoiesis	2
GO:0030131	clathrin adaptor complex	2
GO:0030336	negative regulation of cell migration	2
GO:0030659	cytoplasmic vesicle membrane	2
GO:0030983	mismatched DNA binding	2
GO:0031224	intrinsic to membrane	2
GO:0031227	intrinsic to endoplasmic reticulum membrane	2
GO:0031418	L-ascorbic acid binding	2
GO:0032312	regulation of ARF GTPase activity	2
GO:0032402	melanosome transport	2
GO:0032784	regulation of transcription elongation, DNA-dependent	2
GO:0033180	proton-transporting V-type ATPase, V1 domain	2
GO:0034968	histone lysine methylation	2
GO:0035050	embryonic heart tube development	2
GO:0042074	cell migration involved in gastrulation	2
GO:0042802	identical protein binding	2
GO:0042981	regulation of apoptosis	2
GO:0045454	cell redox homeostasis	2
GO:0046847	filopodium assembly	2
GO:0046873	metal ion transmembrane transporter activity	2
GO:0046907	intracellular transport	2
GO:0046961	proton-transporting ATPase activity, rotational mechanism	2
GO:0046982	protein heterodimerization activity	2
GO:0050661	NADP binding	2
GO:0051015	actin filament binding	2
GO:0051028	mRNA transport	2
GO:0051287	NAD binding	2
GO:0051536	iron-sulfur cluster binding	2
GO:0051726	regulation of cell cycle	2
GO:0051877	pigment granule aggregation in cell center	2
GO:0055005	ventricular cardiac myofibril development	2
GO:0060026	convergent extension	2
GO:0070121	Kupffer's vesicle development	2
GO:0071805	potassium ion transmembrane transport	2
GO:0000030	mannosyltransferase activity	1
GO:0000070	mitotic sister chromatid segregation	1
GO:0000087	M phase of mitotic cell cycle	1
GO:0000103	sulfate assimilation	1
GO:0000139	Golgi membrane	1
GO:0000159	protein phosphatase type 2A complex	1
GO:0000186	activation of MAPKK activity	1
GO:0000221	vacuolar proton-transporting V-type ATPase, V1 domain	1
GO:0000226	microtubule cytoskeleton organization	1
GO:0000278	mitotic cell cycle	1
GO:0000775	chromosome, centromeric region	1
GO:0000777	condensed chromosome kinetochore	1
GO:0001518	voltage-gated sodium channel complex	1
GO:0001578	microtubule bundle formation	1
GO:0001666	response to hypoxia	1
GO:0001678	cellular glucose homeostasis	1
GO:0001707	mesoderm formation	1
GO:0001708	cell fate specification	1
GO:0001822	kidney development	1
GO:0001837	epithelial to mesenchymal transition	1
GO:0001889	liver development	1
GO:0001932	regulation of protein phosphorylation	1
GO:0002633	positive regulation of granuloma formation	1
GO:0003143	embryonic heart tube morphogenesis	1
GO:0003190	atrioventricular valve formation	1
GO:0003294	atrial ventricular junction remodeling	1
GO:0003344	pericardium morphogenesis	1
GO:0003406	retinal pigment epithelium development	1
GO:0003678	DNA helicase activity	1
GO:0003697	single-stranded DNA binding	1
GO:0003712	transcription cofactor activity	1
GO:0003713	transcription coactivator activity	1
GO:0003810	protein-glutamine gamma-glutamyltransferase activity	1
GO:0003875	ADP-ribosylarginine hydrolase activity	1
GO:0003887	DNA-directed DNA polymerase activity	1
GO:0003910	DNA ligase (ATP) activity	1
GO:0003913	DNA photolyase activity	1
GO:0003918	DNA topoisomerase (ATP-hydrolyzing) activity	1
GO:0003953	NAD+ nucleosidase activity	1
GO:0003956	NAD(P)+-protein-arginine ADP-ribosyltransferase activity	1
GO:0003993	acid phosphatase activity	1
GO:0004014	adenosylmethionine decarboxylase activity	1
GO:0004019	adenylosuccinate synthase activity	1
GO:0004020	adenylylsulfate kinase activity	1
GO:0004037	allantoicase activity	1
GO:0004047	aminomethyltransferase activity	1
GO:0004091	carboxylesterase activity	1
GO:0004109	coproporphyrinogen oxidase activity	1
GO:0004129	cytochrome-c oxidase activity	1
GO:0004169	dolichyl-phosphate-mannose-protein mannosyltransferase activity	1
GO:0004175	endopeptidase activity	1
GO:0004177	aminopeptidase activity	1
GO:0004181	metallocarboxypeptidase activity	1
GO:0004298	threonine-type endopeptidase activity	1
GO:0004303	estradiol 17-beta-dehydrogenase activity	1
GO:0004360	glutamine-fructose-6-phosphate transaminase (isomerizing) activity	1
GO:0004364	glutathione transferase activity	1
GO:0004370	glycerol kinase activity	1
GO:0004372	glycine hydroxymethyltransferase activity	1
GO:0004383	guanylate cyclase activity	1
GO:0004396	hexokinase activity	1
GO:0004407	histone deacetylase activity	1
GO:0004411	homogentisate 1,2-dioxygenase activity	1
GO:0004428	inositol or phosphatidylinositol kinase activity	1
GO:0004437	inositol or phosphatidylinositol phosphatase activity	1
GO:0004470	malic enzyme activity	1
GO:0004474	malate synthase activity	1
GO:0004476	mannose-6-phosphate isomerase activity	1
GO:0004505	phenylalanine 4-monooxygenase activity	1
GO:0004512	inositol-3-phosphate synthase activity	1
GO:0004517	nitric-oxide synthase activity	1
GO:0004519	endonuclease activity	1
GO:0004540	ribonuclease activity	1
GO:0004559	alpha-mannosidase activity	1
GO:0004579	dolichyl-diphosphooligosaccharide-protein glycotransferase activity	1
GO:0004585	ornithine carbamoyltransferase activity	1
GO:0004586	ornithine decarboxylase activity	1
GO:0004591	oxoglutarate dehydrogenase (succinyl-transferring) activity	1
GO:0004597	peptide-aspartate beta-dioxygenase activity	1
GO:0004602	glutathione peroxidase activity	1
GO:0004611	phosphoenolpyruvate carboxykinase activity	1
GO:0004613	phosphoenolpyruvate carboxykinase (GTP) activity	1
GO:0004615	phosphomannomutase activity	1
GO:0004623	phospholipase A2 activity	1
GO:0004629	phospholipase C activity	1
GO:0004642	phosphoribosylformylglycinamidine synthase activity	1
GO:0004645	phosphorylase activity	1
GO:0004652	polynucleotide adenylyltransferase activity	1
GO:0004671	protein C-terminal S-isoprenylcysteine carboxyl O-methyltransferase activity	1
GO:0004675	transmembrane receptor protein serine/threonine kinase activity	1
GO:0004683	calmodulin-dependent protein kinase activity	1
GO:0004697	protein kinase C activity	1
GO:0004707	MAP kinase activity	1
GO:0004714	transmembrane receptor protein tyrosine kinase activity	1
GO:0004748	ribonucleoside-diphosphate reductase activity	1
GO:0004749	ribose phosphate diphosphokinase activity	1
GO:0004781	sulfate adenylyltransferase (ATP) activity	1
GO:0004784	superoxide dismutase activity	1
GO:0004809	tRNA (guanine-N2-)-methyltransferase activity	1
GO:0004849	uridine kinase activity	1
GO:0004857	enzyme inhibitor activity	1
GO:0004869	cysteine-type endopeptidase inhibitor activity	1
GO:0004931	extracellular ATP-gated cation channel activity	1
GO:0004983	neuropeptide Y receptor activity	1
GO:0005003	ephrin receptor activity	1
GO:0005024	transforming growth factor beta-activated receptor activity	1
GO:0005044	scavenger receptor activity	1
GO:0005057	receptor signaling protein activity	1
GO:0005093	Rab GDP-dissociation inhibitor activity	1
GO:0005159	insulin-like growth factor receptor binding	1
GO:0005183	gonadotropin hormone-releasing hormone activity	1
GO:0005184	neuropeptide hormone activity	1
GO:0005537	mannose binding	1
GO:0005544	calcium-dependent phospholipid binding	1
GO:0005581	collagen	1
GO:0005618	cell wall	1
GO:0005643	nuclear pore	1
GO:0005664	nuclear origin of replication recognition complex	1
GO:0005669	transcription factor TFIID complex	1
GO:0005672	transcription factor TFIIA complex	1
GO:0005681	spliceosomal complex	1
GO:0005740	mitochondrial envelope	1
GO:0005765	lysosomal membrane	1
GO:0005788	endoplasmic reticulum lumen	1
GO:0005801	cis-Golgi network	1
GO:0005839	proteasome core complex	1
GO:0005875	microtubule associated complex	1
GO:0005925	focal adhesion	1
GO:0005930	axoneme	1
GO:0005942	phosphatidylinositol 3-kinase complex	1
GO:0005952	cAMP-dependent protein kinase complex	1
GO:0005958	DNA-dependent protein kinase-DNA ligase 4 complex	1
GO:0006013	mannose metabolic process	1
GO:0006021	inositol biosynthetic process	1
GO:0006071	glycerol metabolic process	1
GO:0006072	glycerol-3-phosphate metabolic process	1
GO:0006096	glycolysis	1
GO:0006097	glyoxylate cycle	1
GO:0006108	malate metabolic process	1
GO:0006139	nucleobase-containing compound metabolic process	1
GO:0006144	purine base metabolic process	1
GO:0006154	adenosine catabolic process	1
GO:0006164	purine nucleotide biosynthetic process	1
GO:0006182	cGMP biosynthetic process	1
GO:0006189	'de novo' IMP biosynthetic process	1
GO:0006200	ATP catabolic process	1
GO:0006265	DNA topological change	1
GO:0006270	DNA-dependent DNA replication initiation	1
GO:0006298	mismatch repair	1
GO:0006302	double-strand break repair	1
GO:0006303	double-strand break repair via nonhomologous end joining	1
GO:0006368	transcription elongation from RNA polymerase II promoter	1
GO:0006418	tRNA aminoacylation for protein translation	1
GO:0006465	signal peptide processing	1
GO:0006471	protein ADP-ribosylation	1
GO:0006481	C-terminal protein methylation	1
GO:0006493	protein O-linked glycosylation	1
GO:0006506	GPI anchor biosynthetic process	1
GO:0006520	cellular amino acid metabolic process	1
GO:0006544	glycine metabolic process	1
GO:0006563	L-serine metabolic process	1
GO:0006570	tyrosine metabolic process	1
GO:0006591	ornithine metabolic process	1
GO:0006621	protein retention in ER lumen	1
GO:0006626	protein targeting to mitochondrion	1
GO:0006633	fatty acid biosynthetic process	1
GO:0006637	acyl-CoA metabolic process	1
GO:0006691	leukotriene metabolic process	1
GO:0006694	steroid biosynthetic process	1
GO:0006779	porphyrin-containing compound biosynthetic process	1
GO:0006783	heme biosynthetic process	1
GO:0006801	superoxide metabolic process	1
GO:0006809	nitric oxide biosynthetic process	1
GO:0006817	phosphate ion transport	1
GO:0006829	zinc ion transport	1
GO:0006855	drug transmembrane transport	1
GO:0006865	amino acid transport	1
GO:0006887	exocytosis	1
GO:0006904	vesicle docking involved in exocytosis	1
GO:0006916	anti-apoptosis	1
GO:0006917	induction of apoptosis	1
GO:0006954	inflammatory response	1
GO:0006974	response to DNA damage stimulus	1
GO:0006979	response to oxidative stress	1
GO:0007010	cytoskeleton organization	1
GO:0007017	microtubule-based process	1
GO:0007021	tubulin complex assembly	1
GO:0007050	cell cycle arrest	1
GO:0007052	mitotic spindle organization	1
GO:0007169	transmembrane receptor protein tyrosine kinase signaling pathway	1
GO:0007172	signal complex assembly	1
GO:0007179	transforming growth factor beta receptor signaling pathway	1
GO:0007212	dopamine receptor signaling pathway	1
GO:0007229	integrin-mediated signaling pathway	1
GO:0007243	intracellular protein kinase cascade	1
GO:0007368	determination of left/right symmetry	1
GO:0007409	axonogenesis	1
GO:0007413	axonal fasciculation	1
GO:0007492	endoderm development	1
GO:0007498	mesoderm development	1
GO:0007517	muscle organ development	1
GO:0007520	myoblast fusion	1
GO:0007548	sex differentiation	1
GO:0007552	metamorphosis	1
GO:0007586	digestion	1
GO:0007601	visual perception	1
GO:0007602	phototransduction	1
GO:0007626	locomotory behavior	1
GO:0008013	beta-catenin binding	1
GO:0008022	protein C-terminus binding	1
GO:0008057	eye pigment granule organization	1
GO:0008073	ornithine decarboxylase inhibitor activity	1
GO:0008078	mesodermal cell migration	1
GO:0008104	protein localization	1
GO:0008107	galactoside 2-alpha-L-fucosyltransferase activity	1
GO:0008113	peptide-methionine-(S)-S-oxide reductase activity	1
GO:0008115	sarcosine oxidase activity	1
GO:0008137	NADH dehydrogenase (ubiquinone) activity	1
GO:0008138	protein tyrosine/serine/threonine phosphatase activity	1
GO:0008146	sulfotransferase activity	1
GO:0008170	N-methyltransferase activity	1
GO:0008190	eukaryotic initiation factor 4E binding	1
GO:0008201	heparin binding	1
GO:0008236	serine-type peptidase activity	1
GO:0008253	5'-nucleotidase activity	1
GO:0008277	regulation of G-protein coupled receptor protein signaling pathway	1
GO:0008283	cell proliferation	1
GO:0008285	negative regulation of cell proliferation	1
GO:0008295	spermidine biosynthetic process	1
GO:0008343	adult feeding behavior	1
GO:0008378	galactosyltransferase activity	1
GO:0008483	transaminase activity	1
GO:0008508	bile acid:sodium symporter activity	1
GO:0008519	ammonium transmembrane transporter activity	1
GO:0008601	protein phosphatase type 2A regulator activity	1
GO:0008610	lipid biosynthetic process	1
GO:0008612	peptidyl-lysine modification to hypusine	1
GO:0008654	phospholipid biosynthetic process	1
GO:0008833	deoxyribonuclease IV (phage-T4-induced) activity	1
GO:0008889	glycerophosphodiester phosphodiesterase activity	1
GO:0008890	glycine C-acetyltransferase activity	1
GO:0008898	homocysteine S-methyltransferase activity	1
GO:0009086	methionine biosynthetic process	1
GO:0009165	nucleotide biosynthetic process	1
GO:0009186	deoxyribonucleoside diphosphate metabolic process	1
GO:0009267	cellular response to starvation	1
GO:0009408	response to heat	1
GO:0009449	gamma-aminobutyric acid biosynthetic process	1
GO:0009607	response to biotic stimulus	1
GO:0009617	response to bacterium	1
GO:0009749	response to glucose stimulus	1
GO:0009755	hormone-mediated signaling pathway	1
GO:0009794	regulation of mitotic cell cycle, embryonic	1
GO:0009880	embryonic pattern specification	1
GO:0009881	photoreceptor activity	1
GO:0009966	regulation of signal transduction	1
GO:0010172	embryonic body morphogenesis	1
GO:0010181	FMN binding	1
GO:0010842	retina layer formation	1
GO:0010950	positive regulation of endopeptidase activity	1
GO:0014029	neural crest formation	1
GO:0014032	neural crest cell development	1
GO:0015077	monovalent inorganic cation transmembrane transporter activity	1
GO:0015078	hydrogen ion transmembrane transporter activity	1
GO:0015238	drug transmembrane transporter activity	1
GO:0015269	calcium-activated potassium channel activity	1
GO:0015293	symporter activity	1
GO:0015297	antiporter activity	1
GO:0015321	sodium-dependent phosphate transmembrane transporter activity	1
GO:0015377	cation:chloride symporter activity	1
GO:0015520	tetracycline:hydrogen antiporter activity	1
GO:0015629	actin cytoskeleton	1
GO:0015631	tubulin binding	1
GO:0015662	ATPase activity, coupled to transmembrane movement of ions, phosphorylative mechanism	1
GO:0015671	oxygen transport	1
GO:0015672	monovalent inorganic cation transport	1
GO:0015904	tetracycline transport	1
GO:0015923	mannosidase activity	1
GO:0015934	large ribosomal subunit	1
GO:0016012	sarcoglycan complex	1
GO:0016023	cytoplasmic membrane-bounded vesicle	1
GO:0016049	cell growth	1
GO:0016051	carbohydrate biosynthetic process	1
GO:0016246	RNA interference	1
GO:0016274	protein-arginine N-methyltransferase activity	1
GO:0016279	protein-lysine N-methyltransferase activity	1
GO:0016303	1-phosphatidylinositol-3-kinase activity	1
GO:0016323	basolateral plasma membrane	1
GO:0016442	RNA-induced silencing complex	1
GO:0016469	proton-transporting two-sector ATPase complex	1
GO:0016477	cell migration	1
GO:0016529	sarcoplasmic reticulum	1
GO:0016533	cyclin-dependent protein kinase 5 holoenzyme complex	1
GO:0016571	histone methylation	1
GO:0016575	histone deacetylation	1
GO:0016624	oxidoreductase activity, acting on the aldehyde or oxo group of donors, disulfide as acceptor	1
GO:0016627	oxidoreductase activity, acting on the CH-CH group of donors	1
GO:0016651	oxidoreductase activity, acting on NADH or NADPH	1
GO:0016717	oxidoreductase activity, acting on paired donors, with oxidation of a pair of donors resulting in the reduction of molecular oxygen to two molecules of water	1
GO:0016769	transferase activity, transferring nitrogenous groups	1
GO:0016772	transferase activity, transferring phosphorus-containing groups	1
GO:0016779	nucleotidyltransferase activity	1
GO:0016790	thiolester hydrolase activity	1
GO:0016810	hydrolase activity, acting on carbon-nitrogen (but not peptide) bonds	1
GO:0016844	strictosidine synthase activity	1
GO:0016934	extracellular-glycine-gated chloride channel activity	1
GO:0016972	thiol oxidase activity	1
GO:0017049	GTP-Rho binding	1
GO:0017056	structural constituent of nuclear pore	1
GO:0017076	purine nucleotide binding	1
GO:0017089	glycolipid transporter activity	1
GO:0017137	Rab GTPase binding	1
GO:0017176	phosphatidylinositol N-acetylglucosaminyltransferase activity	1
GO:0018026	peptidyl-lysine monomethylation	1
GO:0018027	peptidyl-lysine dimethylation	1
GO:0018108	peptidyl-tyrosine phosphorylation	1
GO:0018149	peptide cross-linking	1
GO:0018193	peptidyl-amino acid modification	1
GO:0018216	peptidyl-arginine methylation	1
GO:0018298	protein-chromophore linkage	1
GO:0018738	S-formylglutathione hydrolase activity	1
GO:0019001	guanyl nucleotide binding	1
GO:0019307	mannose biosynthetic process	1
GO:0019370	leukotriene biosynthetic process	1
GO:0019478	D-amino acid catabolic process	1
GO:0019684	photosynthesis, light reaction	1
GO:0019722	calcium-mediated signaling	1
GO:0019773	proteasome core complex, alpha-subunit complex	1
GO:0019787	small conjugating protein ligase activity	1
GO:0019825	oxygen binding	1
GO:0021501	prechordal plate formation	1
GO:0021551	central nervous system morphogenesis	1
GO:0021854	hypothalamus development	1
GO:0021984	adenohypophysis development	1
GO:0022008	neurogenesis	1
GO:0022402	cell cycle process	1
GO:0030030	cell projection organization	1
GO:0030176	integral to endoplasmic reticulum membrane	1
GO:0030182	neuron differentiation	1
GO:0030234	enzyme regulator activity	1
GO:0030241	skeletal muscle myosin thick filament assembly	1
GO:0030246	carbohydrate binding	1
GO:0030261	chromosome condensation	1
GO:0030288	outer membrane-bounded periplasmic space	1
GO:0030301	cholesterol transport	1
GO:0030326	embryonic limb morphogenesis	1
GO:0030334	regulation of cell migration	1
GO:0030374	ligand-dependent nuclear receptor transcription coactivator activity	1
GO:0030509	BMP signaling pathway	1
GO:0030514	negative regulation of BMP signaling pathway	1
GO:0030672	synaptic vesicle membrane	1
GO:0030731	guanidinoacetate N-methyltransferase activity	1
GO:0030901	midbrain development	1
GO:0030902	hindbrain development	1
GO:0030903	notochord development	1
GO:0030916	otic vesicle formation	1
GO:0030917	midbrain-hindbrain boundary development	1
GO:0030976	thiamine pyrophosphate binding	1
GO:0031047	gene silencing by RNA	1
GO:0031056	regulation of histone modification	1
GO:0031101	fin regeneration	1
GO:0031252	cell leading edge	1
GO:0031262	Ndc80 complex	1
GO:0031290	retinal ganglion cell axon guidance	1
GO:0031461	cullin-RING ubiquitin ligase complex	1
GO:0031463	Cul3-RING ubiquitin ligase complex	1
GO:0031572	G2/M transition DNA damage checkpoint	1
GO:0031625	ubiquitin protein ligase binding	1
GO:0031901	early endosome membrane	1
GO:0032008	positive regulation of TOR signaling cascade	1
GO:0032099	negative regulation of appetite	1
GO:0032137	guanine/thymine mispair binding	1
GO:0032438	melanosome organization	1
GO:0032502	developmental process	1
GO:0032580	Golgi cisterna membrane	1
GO:0032957	inositol trisphosphate metabolic process	1
GO:0032982	myosin filament	1
GO:0033018	sarcoplasmic reticulum lumen	1
GO:0033177	proton-transporting two-sector ATPase complex, proton-transporting domain	1
GO:0033178	proton-transporting two-sector ATPase complex, catalytic domain	1
GO:0033179	proton-transporting V-type ATPase, V0 domain	1
GO:0033339	pectoral fin development	1
GO:0033504	floor plate development	1
GO:0034220	ion transmembrane transport	1
GO:0034314	Arp2/3 complex-mediated actin nucleation	1
GO:0034339	regulation of transcription from RNA polymerase II promoter by nuclear hormone receptor	1
GO:0034613	cellular protein localization	1
GO:0035024	negative regulation of Rho protein signal transduction	1
GO:0035064	methylated histone residue binding	1
GO:0035091	phosphatidylinositol binding	1
GO:0035117	embryonic arm morphogenesis	1
GO:0035118	embryonic pectoral fin morphogenesis	1
GO:0035121	tail morphogenesis	1
GO:0035246	peptidyl-arginine N-methylation	1
GO:0035267	NuA4 histone acetyltransferase complex	1
GO:0035269	protein O-linked mannosylation	1
GO:0035270	endocrine system development	1
GO:0035403	histone kinase activity (H3-T6 specific)	1
GO:0035408	histone H3-T6 phosphorylation	1
GO:0035589	G-protein coupled purinergic nucleotide receptor signaling pathway	1
GO:0040037	negative regulation of fibroblast growth factor receptor signaling pathway	1
GO:0042113	B cell activation	1
GO:0042136	neurotransmitter biosynthetic process	1
GO:0042176	regulation of protein catabolic process	1
GO:0042246	tissue regeneration	1
GO:0042254	ribosome biogenesis	1
GO:0042384	cilium assembly	1
GO:0042393	histone binding	1
GO:0042462	eye photoreceptor cell development	1
GO:0042470	melanosome	1
GO:0042578	phosphoric ester hydrolase activity	1
GO:0042626	ATPase activity, coupled to transmembrane movement of substances	1
GO:0042661	regulation of mesodermal cell fate specification	1
GO:0042719	mitochondrial intermembrane space protein transporter complex	1
GO:0042777	plasma membrane ATP synthesis coupled proton transport	1
GO:0042779	tRNA 3'-trailer cleavage	1
GO:0042781	3'-tRNA processing endoribonuclease activity	1
GO:0043049	otic placode formation	1
GO:0043065	positive regulation of apoptosis	1
GO:0043087	regulation of GTPase activity	1
GO:0043123	positive regulation of I-kappaB kinase/NF-kappaB cascade	1
GO:0043149	stress fiber assembly	1
GO:0043161	proteasomal ubiquitin-dependent protein catabolic process	1
GO:0043169	cation binding	1
GO:0043248	proteasome assembly	1
GO:0043401	steroid hormone mediated signaling pathway	1
GO:0043570	maintenance of DNA repeat elements	1
GO:0043968	histone H2A acetylation	1
GO:0043981	histone H4-K5 acetylation	1
GO:0043982	histone H4-K8 acetylation	1
GO:0043983	histone H4-K12 acetylation	1
GO:0043985	histone H4-R3 methylation	1
GO:0044020	histone methyltransferase activity (H4-R3 specific)	1
GO:0044154	histone H3-K14 acetylation	1
GO:0044237	cellular metabolic process	1
GO:0044341	sodium-dependent phosphate transport	1
GO:0045028	purinergic nucleotide receptor activity, G-protein coupled	1
GO:0045039	protein import into mitochondrial inner membrane	1
GO:0045199	maintenance of epithelial cell apical/basal polarity	1
GO:0045214	sarcomere organization	1
GO:0045596	negative regulation of cell differentiation	1
GO:0045746	negative regulation of Notch signaling pathway	1
GO:0045766	positive regulation of angiogenesis	1
GO:0045823	positive regulation of heart contraction	1
GO:0045859	regulation of protein kinase activity	1
GO:0045944	positive regulation of transcription from RNA polymerase II promoter	1
GO:0045947	negative regulation of translational initiation	1
GO:0045956	positive regulation of calcium ion-dependent exocytosis	1
GO:0046034	ATP metabolic process	1
GO:0046103	inosine biosynthetic process	1
GO:0046653	tetrahydrofolate metabolic process	1
GO:0046677	response to antibiotic	1
GO:0046688	response to copper ion	1
GO:0046836	glycolipid transport	1
GO:0046854	phosphatidylinositol phosphorylation	1
GO:0046914	transition metal ion binding	1
GO:0046923	ER retention sequence binding	1
GO:0046933	hydrogen ion transporting ATP synthase activity, rotational mechanism	1
GO:0046934	phosphatidylinositol-4,5-bisphosphate 3-kinase activity	1
GO:0047150	betaine-homocysteine S-methyltransferase activity	1
GO:0047325	inositol tetrakisphosphate 1-kinase activity	1
GO:0048015	phosphatidylinositol-mediated signaling	1
GO:0048037	cofactor binding	1
GO:0048038	quinone binding	1
GO:0048193	Golgi vesicle transport	1
GO:0048264	determination of ventral identity	1
GO:0048471	perinuclear region of cytoplasm	1
GO:0048477	oogenesis	1
GO:0048514	blood vessel morphogenesis	1
GO:0048546	digestive tract morphogenesis	1
GO:0048589	developmental growth	1
GO:0048592	eye morphogenesis	1
GO:0048596	embryonic camera-type eye morphogenesis	1
GO:0048642	negative regulation of skeletal muscle tissue development	1
GO:0048702	embryonic neurocranium morphogenesis	1
GO:0048703	embryonic viscerocranium morphogenesis	1
GO:0048738	cardiac muscle tissue development	1
GO:0048769	sarcomerogenesis	1
GO:0048793	pronephros development	1
GO:0048821	erythrocyte development	1
GO:0048923	posterior lateral line neuromast hair cell differentiation	1
GO:0050681	androgen receptor binding	1
GO:0050715	positive regulation of cytokine secretion	1
GO:0050750	low-density lipoprotein particle receptor binding	1
GO:0050768	negative regulation of neurogenesis	1
GO:0050780	dopamine receptor binding	1
GO:0050790	regulation of catalytic activity	1
GO:0050853	B cell receptor signaling pathway	1
GO:0050896	response to stimulus	1
GO:0050935	iridophore differentiation	1
GO:0051056	regulation of small GTPase mediated signal transduction	1
GO:0051082	unfolded protein binding	1
GO:0051090	regulation of sequence-specific DNA binding transcription factor activity	1
GO:0051091	positive regulation of sequence-specific DNA binding transcription factor activity	1
GO:0051216	cartilage development	1
GO:0051246	regulation of protein metabolic process	1
GO:0051536	iron-sulfur cluster binding	1
GO:0051537	2 iron, 2 sulfur cluster binding	1
GO:0051539	4 iron, 4 sulfur cluster binding	1
GO:0051603	proteolysis involved in cellular protein catabolic process	1
GO:0051725	protein de-ADP-ribosylation	1
GO:0051861	glycolipid binding	1
GO:0051891	positive regulation of cardioblast differentiation	1
GO:0055004	atrial cardiac myofibril development	1
GO:0055038	recycling endosome membrane	1
GO:0060037	pharyngeal system development	1
GO:0060039	pericardium development	1
GO:0060044	negative regulation of cardiac muscle cell proliferation	1
GO:0060047	heart contraction	1
GO:0060174	limb bud formation	1
GO:0060205	cytoplasmic membrane-bounded vesicle lumen	1
GO:0060287	epithelial cilium movement involved in determination of left/right asymmetry	1
GO:0060319	primitive erythrocyte differentiation	1
GO:0060325	face morphogenesis	1
GO:0061133	endopeptidase activator activity	1
GO:0070358	actin polymerization-dependent cell motility	1
GO:0070536	protein K63-linked deubiquitination	1
GO:0070776	MOZ/MORF histone acetyltransferase complex	1
GO:0071108	protein K48-linked deubiquitination	1
GO:0071168	protein localization to chromatin	1
GO:0071230	cellular response to amino acid stimulus	1
GO:0071339	MLL1 complex	1
GO:0071599	otic vesicle development	1
GO:0071986	Ragulator complex	1
