# Supplementary material for: Identification of REST targets in the Xenopus tropicalis genome
Source: BMC Genomics. 2015 May 14;16(1):380. doi: 10.1186/s12864-015-1591-4 (PMC4430910; doi:10.1186/s12864-015-1591-4)
Supplement: Additional file 5: Table S2. — The genes associated with 12 NRSE motifs identified in homologous regions of human and X. tropicalis genomes. [file 12864_2015_1591_MOESM5_ESM.xlsx]

## Sheet: common genes with NRSE
Xenopus Accession	Human Accession	Mouse Accession	Gene Name	Gene Definition
ENSXETG00000007540	ENSG00000183654	ENSMUSG00000022269	march11	membrane-associated ring finger (C3HC4) 11 [Source:Jamboree;Acc:XB-GENE-982895]
ENSXETG00000014229	ENSG00000108684	ENSMUSG00000020704	accn1	amiloride-sensitive cation channel 1, neuronal [Source:HGNC Symbol;Acc:99]
ENSXETG00000019720	ENSG00000097021	ENSMUSG00000028937	acot7	acyl-CoA thioesterase 7 [Source:Jamboree;Acc:XB-GENE-976869]
ENSXETG00000022932	ENSG00000176248	ENSMUSG00000026965	anapc2	anaphase promoting complex subunit 2 [Source:Jamboree;Acc:XB-GENE-491168]
ENSXETG00000030201	ENSG00000130812	ENSMUSG00000038742	angptl6	angiopoietin-like 6 [Source:HGNC Symbol;Acc:23140]
ENSXETG00000015447	ENSG00000106367	ENSMUSG00000004849	ap1s1	adaptor-related protein complex 1, sigma 1 subunit [Source:Jamboree;Acc:XB-GENE-1009051]
ENSXETG00000010662	ENSG00000103723	ENSMUSG00000062444	ap3b2	adaptor-related protein complex 3, beta 2 subunit [Source:Jamboree;Acc:XB-GENE-1013377]
ENSXETG00000022936	ENSG00000078061	ENSMUSG00000001127	araf	v-raf murine sarcoma 3611 viral oncogene homolog [Source:Jamboree;Acc:XB-GENE-5755831]
ENSXETG00000004614	ENSG00000174672	ENSMUSG00000053046	brsk2	BR serine/threonine kinase 2 [Source:Jamboree;Acc:XB-GENE-6469081]
ENSXETG00000006553	ENSG00000172270	ENSMUSG00000023175	bsg	basigin (Ok blood group) [Source:Jamboree;Acc:XB-GENE-5901795]
ENSXETG00000016950	ENSG00000188909	ENSMUSG00000054360	bsx	brain-specific homeobox [Source:Jamboree;Acc:XB-GENE-995770]
ENSXETG00000005585	ENSG00000141837	ENSMUSG00000034656	cacna1a	calcium channel, voltage-dependent, P/Q type, alpha 1A subunit [Source:Jamboree;Acc:XB-GENE-1013831]
ENSXETG00000022646	ENSG00000196557	ENSMUSG00000024112	cacna1h	calcium channel, voltage-dependent, T type, alpha 1H subunit [Source:Jamboree;Acc:XB-GENE-6042121]
ENSXETG00000000081	ENSG00000007402	ENSMUSG00000010066	cacna2d2	calcium channel, voltage-dependent, alpha 2/delta subunit 2 [Source:Jamboree;Acc:XB-GENE-854937]
ENSXETG00000006555	ENSG00000099804	ENSMUSG00000020307	cdc34	cell division cycle 34 homolog [Source:Jamboree;Acc:XB-GENE-5772505]
ENSXETG00000008671	ENSG00000149654	ENSMUSG00000053166	cdh22	cadherin 22, type 2 [Source:Jamboree;Acc:XB-GENE-922905]
ENSXETG00000001990	ENSG00000179242	ENSMUSG00000000305	cdh4	cadherin 4, type 1, R-cadherin (retinal) [Source:Jamboree;Acc:XB-GENE-958013]
ENSXETG00000005624	ENSG00000070748	ENSMUSG00000021919	chat	choline O-acetyltransferase [Source:Jamboree;Acc:XB-GENE-984174]
ENSXETG00000002904	ENSG00000116254	ENSMUSG00000005045	chd5	chromodomain helicase DNA binding protein 5 [Source:Jamboree;Acc:XB-GENE-955461]
ENSXETG00000017553	ENSG00000120903	ENSMUSG00000022041	chrna2	cholinergic receptor, nicotinic, alpha 2 (neuronal) [Source:Jamboree;Acc:XB-GENE-1013893]
ENSXETG00000030716	ENSG00000127054	ENSMUSG00000029034	cpsf3l	cleavage and polyadenylation specific factor 3-like [Source:EntrezGene;Acc:100379959]
ENSXETG00000017319	ENSG00000132792	ENSMUSG00000027649	ctnnbl1	catenin, beta like 1 [Source:Jamboree;Acc:XB-GENE-5936231]
ENSXETG00000009657	ENSG00000111012	ENSMUSG00000006724	cyp27b1	cytochrome P450, family 27, subfamily B, polypeptide 1 [Source:Jamboree;Acc:XB-GENE-942527]
ENSXETG00000014609	ENSG00000104325	ENSMUSG00000028223	decr1	2,4-dienoyl CoA reductase 1, mitochondrial [Source:Jamboree;Acc:XB-GENE-985109]
ENSXETG00000017308	ENSG00000080845	ENSMUSG00000061689	dlgap4	discs, large homolog-associated protein 4 [Source:Jamboree;Acc:XB-GENE-1010901]
ENSXETG00000031092	ENSG00000164330	ENSMUSG00000057098	ebf1	early B-cell factor 1 [Source:HGNC Symbol;Acc:3126]
ENSXETG00000008680	ENSG00000162374	ENSMUSG00000028546	elavl4	ELAV (embryonic lethal, abnormal vision)-like 4 (Hu antigen D) [Source:Jamboree;Acc:XB-GENE-948210]
ENSXETG00000024193	ENSG00000126767	ENSMUSG00000009406	elk1	ELK1, member of ETS oncogene family [Source:Jamboree;Acc:XB-GENE-5992134]
ENSXETG00000007361	ENSG00000155849	ENSMUSG00000041112	elmo1	engulfment and cell motility 1 [Source:Jamboree;Acc:XB-GENE-986985]
ENSXETG00000005119	ENSG00000148541	ENSMUSG00000043259	fam13c	family with sequence similarity 13, member C [Source:Jamboree;Acc:XB-GENE-954807]
ENSXETG00000011592	ENSG00000113391	ENSMUSG00000064138	fam172a	family with sequence similarity 172, member A [Source:Jamboree;Acc:XB-GENE-942392]
ENSXETG00000020664	ENSG00000102466	ENSMUSG00000025551	fgf14	fibroblast growth factor 14 [Source:Jamboree;Acc:XB-GENE-483674]
ENSXETG00000001966	ENSG00000145888	ENSMUSG00000000263	glra1	glycine receptor, alpha 1 [Source:Jamboree;Acc:XB-GENE-6035798]
ENSXETG00000023741	ENSG00000151948	ENSMUSG00000049971	glt1d1	glycosyltransferase 1 domain containing 1 [Source:Jamboree;Acc:XB-GENE-5833313]
ENSXETG00000001240	ENSG00000023171	ENSMUSG00000040111	gramd1b	GRAM domain containing 1B [Source:Jamboree;Acc:XB-GENE-6045060]
ENSXETG00000022933	ENSG00000176884	ENSMUSG00000026959	grin1	glutamate receptor, ionotropic, N-methyl D-aspartate 1 [Source:Jamboree;Acc:XB-GENE-494200]
ENSXETG00000011110	ENSG00000173673	ENSMUSG00000028946	hes3	hairy and enhancer of split 3, gene 3 [Source:Jamboree;Acc:XB-GENE-480450]
ENSXETG00000023803	ENSG00000177374	ENSMUSG00000043099	hic1	hypermethylated in cancer 1 [Source:Jamboree;Acc:XB-GENE-989486]
ENSXETG00000031022	ENSG00000149305	ENSMUSG00000008590	htr3b	5-hydroxytryptamine (serotonin) receptor 3B [Source:HGNC Symbol;Acc:5298]
ENSXETG00000002918	ENSG00000116237	ENSMUSG00000039662	icmt	isoprenylcysteine carboxyl methyltransferase [Source:Jamboree;Acc:XB-GENE-976857]
ENSXETG00000019444	ENSG00000109083	ENSMUSG00000001105	ift20	intraflagellar transport 20 homolog [Source:Jamboree;Acc:XB-GENE-966387]
ENSXETG00000000148	ENSG00000095752	ENSMUSG00000004371	il11	interleukin 11 [Source:Jamboree;Acc:XB-GENE-479735]
ENSXETG00000010303	ENSG00000100605	ENSMUSG00000057963	itpk1	inositol 1,3,4-triphosphate 5/6 kinase [Source:Jamboree;Acc:XB-GENE-950616]
ENSXETG00000026031	ENSG00000131398	ENSMUSG00000062785	kcnc3	potassium voltage-gated channel, Shaw-related subfamily, member 3 [Source:Jamboree;Acc:XB-GENE-958408]
ENSXETG00000033204	ENSG00000089558	ENSMUSG00000035355	kcnh4	potassium voltage-gated channel, subfamily H (eag-related), member 4 [Source:HGNC Symbol;Acc:6253]
ENSXETG00000017380	ENSG00000104731	ENSMUSG00000040263	klhdc4	kelch domain containing 4 [Source:Jamboree;Acc:XB-GENE-987963]
ENSXETG00000008873	ENSG00000171798	ENSMUSG00000066129	kndc1	kinase non-catalytic C-lobe domain (KIND) containing 1 [Source:Jamboree;Acc:XB-GENE-6258227]
ENSXETG00000020776	ENSG00000106689	ENSMUSG00000000247	lhx2	LIM homeobox 2 [Source:Jamboree;Acc:XB-GENE-490331]
ENSXETG00000000726	ENSG00000107187	ENSMUSG00000026934	lhx3	LIM homeobox 3 [Source:Jamboree;Acc:XB-GENE-490075]
ENSXETG00000017665	ENSG00000089116	ENSMUSG00000029595	lhx5	LIM homeobox 5 [Source:Jamboree;Acc:XB-GENE-490400]
ENSXETG00000017560	ENSG00000188223	ENSMUSG00000036845	lin37	lin-37 homolog [Source:Jamboree;Acc:XB-GENE-994770]
ENSXETG00000020378	ENSG00000116604	ENSMUSG00000001419	mef2d	myocyte enhancer factor 2D [Source:Jamboree;Acc:XB-GENE-483879]
ENSXETG00000008703	ENSG00000100985	ENSMUSG00000017737	mmp9	matrix metallopeptidase 9 (gelatinase B, 92kDa gelatinase, 92kDa type IV collagenase) [Source:Jamboree;Acc:XB-GENE-876295]
ENSXETG00000024957	ENSG00000182208	ENSMUSG00000025147	mob2	Mps one binder kinase activator-like 2 [Source:Jamboree;Acc:XB-GENE-956898]
ENSXETG00000032078	ENSG00000122085	ENSMUSG00000026273	mterfd2	MTERF domain containing 2 [Source:EntrezGene;Acc:100379954]
ENSXETG00000011119	ENSG00000162576	ENSMUSG00000029070	mxra8	matrix-remodelling associated 8 [Source:Jamboree;Acc:XB-GENE-921677]
ENSXETG00000007912	ENSG00000134571	ENSMUSG00000002100	mybpc3	myosin binding protein C, cardiac [Source:Jamboree;Acc:XB-GENE-479643]
ENSXETG00000002892	ENSG00000131400	ENSMUSG00000002204	napsa	napsin A aspartic peptidase [Source:Jamboree;Acc:XB-GENE-947098]
ENSXETG00000005319	ENSG00000188505	ENSMUSG00000047586	nccrp1	non-specific cytotoxic cell receptor protein 1 homolog (zebrafish) [Source:Jamboree;Acc:XB-GENE-1013762]
ENSXETG00000008695	ENSG00000124160	ENSMUSG00000039804	ncoa5	nuclear receptor coactivator 5 [Source:Jamboree;Acc:XB-GENE-5926600]
ENSXETG00000010128	ENSG00000104722	ENSMUSG00000022054	nefm	neurofilament, medium polypeptide [Source:Jamboree;Acc:XB-GENE-6457034]
ENSXETG00000016864	ENSG00000166342	ENSMUSG00000050321	neto1	neuropilin (NRP) and tolloid (TLL)-like 1 [Source:Jamboree;Acc:XB-GENE-1013796]
ENSXETG00000025012	ENSG00000187736	ENSMUSG00000026162	nhej1	nonhomologous end-joining factor 1 [Source:Jamboree;Acc:XB-GENE-5750961]
ENSXETG00000016420	ENSG00000184117	ENSMUSG00000034285	nipsnap1	nipsnap homolog 1 [Source:Jamboree;Acc:XB-GENE-984936]
ENSXETG00000011594	ENSG00000175745	ENSMUSG00000069171	nr2f1	nuclear receptor subfamily 2, group F, member 1 [Source:Jamboree;Acc:XB-GENE-480018]
ENSXETG00000001244	ENSG00000069248	ENSMUSG00000039509	nup133	nucleoporin 133kDa [Source:Jamboree;Acc:XB-GENE-999348]
ENSXETG00000005613	ENSG00000197444	ENSMUSG00000021913	ogdhl	oxoglutarate dehydrogenase-like [Source:Jamboree;Acc:XB-GENE-984152]
ENSXETG00000013268	ENSG00000118733	ENSMUSG00000027965	olfm3	olfactomedin 3 [Source:Jamboree;Acc:XB-GENE-960616]
ENSXETG00000019410	ENSG00000007168	ENSMUSG00000020745	pafah1b1	platelet-activating factor acetylhydrolase 1b, regulatory subunit 1 (45kDa) [Source:Jamboree;Acc:XB-GENE-1002843]
ENSXETG00000005314	ENSG00000130669	ENSMUSG00000030602	pak4	p21 protein (Cdc42/Rac)-activated kinase 4 [Source:Jamboree;Acc:XB-GENE-1013749]
ENSXETG00000032412	ENSG00000115687	ENSMUSG00000026274	pask	PAS domain containing serine/threonine kinase [Source:HGNC Symbol;Acc:17270]
ENSXETG00000009480	ENSG00000156374	ENSMUSG00000025050	pcgf6	polycomb group ring finger 6 [Source:Jamboree;Acc:XB-GENE-6258271]
ENSXETG00000009467	ENSG00000179761	ENSMUSG00000017453	pipox	pipecolic acid oxidase [Source:Jamboree;Acc:XB-GENE-1013122]
ENSXETG00000017657	ENSG00000151176	ENSMUSG00000029598	plbd2	phospholipase B domain containing 2 [Source:Jamboree;Acc:XB-GENE-992746]
ENSXETG00000006545	ENSG00000099821	ENSMUSG00000020329	polrmt	polymerase (RNA) mitochondrial (DNA directed) [Source:Jamboree;Acc:XB-GENE-5893260]
ENSXETG00000017814	ENSG00000152192	ENSMUSG00000048349	pou4f1	POU class 4 homeobox 1 [Source:Jamboree;Acc:XB-GENE-853139]
ENSXETG00000017538	ENSG00000120899	ENSMUSG00000059456	ptk2b	PTK2B protein tyrosine kinase 2 beta [Source:Jamboree;Acc:XB-GENE-489525]
ENSXETG00000011145	ENSG00000169972	ENSMUSG00000051557	pusl1	pseudouridylate synthase-like 1 [Source:Jamboree;Acc:XB-GENE-991885]
ENSXETG00000000729	ENSG00000165661	ENSMUSG00000036327	qsox2	quiescin Q6 sulfhydryl oxidase 2 [Source:Jamboree;Acc:XB-GENE-986398]
ENSXETG00000007848	ENSG00000058335	ENSMUSG00000032356	rasgrf1	Ras protein-specific guanine nucleotide-releasing factor 1 [Source:Jamboree;Acc:XB-GENE-493672]
ENSXETG00000022043	ENSG00000080511	ENSMUSG00000053773	rdh8	retinol dehydrogenase 8 (all-trans) [Source:Jamboree;Acc:XB-GENE-984982]
ENSXETG00000002868	ENSG00000177963	ENSMUSG00000025485	ric8	resistance to inhibitors of cholinesterase 8 homolog A [Source:Jamboree;Acc:XB-GENE-5745094]
ENSXETG00000006543	ENSG00000070423	ENSMUSG00000035890	rnf126	ring finger protein 126 [Source:Jamboree;Acc:XB-GENE-5960892]
ENSXETG00000017813	ENSG00000152193	ENSMUSG00000022120	rnf219	ring finger protein 219 [Source:Jamboree;Acc:XB-GENE-5767975]
ENSXETG00000008965	ENSG00000153253	ENSMUSG00000057182	scn3a	sodium channel, voltage-gated, type III, alpha subunit [Source:Jamboree;Acc:XB-GENE-5812330]
ENSXETG00000017653	ENSG00000135094	ENSMUSG00000029597	sds	serine dehydratase [Source:Jamboree;Acc:XB-GENE-921978]
ENSXETG00000017659	ENSG00000139410	ENSMUSG00000029596	sdsl	serine dehydratase-like [Source:Jamboree;Acc:XB-GENE-922203]
ENSXETG00000015448	ENSG00000106366	ENSMUSG00000037411	serpine1	serpin peptidase inhibitor, clade E (nexin, plasminogen activator inhibitor type 1), member 1 [Source:Jamboree;Acc:XB-GENE-969639]
ENSXETG00000011984	ENSG00000151812	ENSMUSG00000021852	slc35f4	solute carrier family 35, member F4 [Source:Jamboree;Acc:XB-GENE-983757]
ENSXETG00000007364	ENSG00000004939	ENSMUSG00000006574	slc4a1	solute carrier family 4, anion exchanger, member 1 (erythrocyte membrane protein band 3, Diego blood group) [Source:Jamboree;Acc:XB-GENE-986935]
ENSXETG00000016071	ENSG00000158865	ENSMUSG00000030769	slc5a11	solute carrier family 5 (sodium/glucose cotransporter), member 11 [Source:Jamboree;Acc:XB-GENE-1010719]
ENSXETG00000028082	ENSG00000176101	ENSMUSG00000026966	ssna1	Sjogren syndrome nuclear autoantigen 1 [Source:Jamboree;Acc:XB-GENE-491875]
ENSXETG00000029959	ENSG00000100242	ENSMUSG00000042524	sun2	Sad1 and UNC84 domain containing 2 [Source:HGNC Symbol;Acc:14210]
ENSXETG00000032441	ENSG00000103528	ENSMUSG00000058420	syt17	Synaptotagmin-17 [Source:UniProtKB/Swiss-Prot;Acc:A4IJ05]
ENSXETG00000015442	ENSG00000132872	ENSMUSG00000024261	syt4	synaptotagmin 4 [Source:Jamboree;Acc:XB-GENE-5963049]
ENSXETG00000011394	ENSG00000148835	ENSMUSG00000025049	taf5	TAF5 RNA polymerase II, TATA box binding protein (TBP)-associated factor, 100kDa [Source:Jamboree;Acc:XB-GENE-1004611]
ENSXETG00000016419	ENSG00000100296	ENSMUSG00000034274	thoc5	THO complex 5 [Source:Jamboree;Acc:XB-GENE-1015168]
ENSXETG00000011072	ENSG00000165548	ENSMUSG00000034145	tmem63c	transmembrane protein 63C [Source:Jamboree;Acc:XB-GENE-992232]
ENSXETG00000019443	ENSG00000109079	ENSMUSG00000017615	tnfaip1	tumor necrosis factor, alpha-induced protein 1 (endothelial) [Source:Jamboree;Acc:XB-GENE-943703]
ENSXETG00000004612	ENSG00000078902	ENSMUSG00000025139	tollip	toll interacting protein [Source:Jamboree;Acc:XB-GENE-946207]
ENSXETG00000020286	ENSG00000147573	ENSMUSG00000060913	trim55	tripartite motif-containing 55 [Source:Jamboree;Acc:XB-GENE-6087245]
ENSXETG00000018609	ENSG00000111199	ENSMUSG00000014158	trpv4	transient receptor potential cation channel, subfamily V, member 4 [Source:Jamboree;Acc:XB-GENE-998899]
ENSXETG00000009659	ENSG00000135452	ENSMUSG00000006736	tspan31	tetraspanin 31 [Source:Jamboree;Acc:XB-GENE-942512]
ENSXETG00000017321	ENSG00000101407	ENSMUSG00000027650	tti1	Tel2 interacting protein 1 homolog (S. pombe) [Source:Jamboree;Acc:XB-GENE-5868172]
ENSXETG00000003356	ENSG00000108312	ENSMUSG00000020923	ubtf	upstream binding transcription factor, RNA polymerase I [Source:Jamboree;Acc:XB-GENE-966565]
ENSXETG00000012844	ENSG00000136878	ENSMUSG00000026854	usp20	ubiquitin specific peptidase 20 [Source:Jamboree;Acc:XB-GENE-966528]
ENSXETG00000019578	ENSG00000160293	ENSMUSG00000009621	vav2	vav 2 guanine nucleotide exchange factor [Source:Jamboree;Acc:XB-GENE-6067166]
ENSXETG00000017320	ENSG00000132821	ENSMUSG00000037843	vstm2l	V-set and transmembrane domain containing 2 like [Source:Jamboree;Acc:XB-GENE-1014736]
ENSXETG00000014240	ENSG00000174453	ENSMUSG00000045648	vwc2l	von Willebrand factor C domain-containing protein 2-like [Source:Jamboree;Acc:XB-GENE-949133]
ENSXETG00000002551	ENSG00000101321	ENSMUSG00000042631	xkr7	XK, Kell blood group complex subunit-related family, member 7 [Source:Jamboree;Acc:XB-GENE-997422]
ENSXETG00000017403	ENSG00000140948	ENSMUSG00000061410	zcchc14	zinc finger, CCHC domain containing 14 [Source:Jamboree;Acc:XB-GENE-953615]
